# Supplementary material for: Multi-influential genetic interactions alter behaviour and cognition through six main biological cascades in Down syndrome mouse models
Source: Hum Mol Genet. 2021 Mar 9;30(9):771–88. doi: 10.1093/hmg/ddab012 (PMC8161522; doi:10.1093/hmg/ddab012)
Supplement: S1_table_ddab012 [file s1_table_ddab012.xlsx]

## Sheet: stat recap
	Table S1 : behavior statistics results
					Group Dp5Yah/Dp1Rhr				Group Dp5Yah/TgDyrk1a
		Dp1Yeh	Dp3Yah	Ts65dn	Dp5Yah	Dp1RhR	Dp5Yah Dp1RhR	TgDyrk1a	TgDyrk1a	Dp5Yah	Dp5Yah/TgDyrk1a
	Open Field
	nbr anx	Groupe 1 (10wt/10Tg)	groupe 1 (15wt/15Tg)	Groupe 1 (14wt/14Tg)	Groupe 1+2 (17wt/16Tg)	Groupe 1+2 (17wt/15tg)	Groupe 1+2 (17wt/17Tg)	Groupe 2 (11wt/14Tg)	Groupe 1 (12wt/12Tg)	Groupe 1 (12wt/10Tg)	Groupe 1 (12wt/13Tg)
	ANOVA Distance within genotype	F(1,18)=0.00155; p=0.969	F(1,28)=2.885, p=0.1	H(1) = 5.278, p = 0.022	F(3,48)=1.609, p=0.199	F(3,48)=1.609, p=0.199	F(3,48)=1.609, p=0.199	F(1,23)=8.534, p=0.008	F(3,43)=10.499, p<0.01 Post hoc vs. wt; LSD(α=0.05)=1934,828, p<0.001	F(3,43)=10.499, p<0.01 Post hoc vs. wt; LSD(α=0.05)=2131,241, p=0.444	F(3,43)=10.499, p<0.01 Post hoc vs. wt; LSD(α=0.05)=1934,828, p<0.001
	ANOVA RM thigmo within genotype	F(1,18)=4.283; p=0.053	F(1,28)=0.524, p=0.475	F(1,26)=16.014, p<0.001	F(3,48)=1.231, p=0.309	F(3,48)=1.231, p=0.309	F(3,48)=1.231, p=0.309	F(1,23)=2.179, p=0.153	F(3,42)=0.586, p=0.627	F(3,42)=0.586, p=0.627	F(3,42)=0.586, p=0.627
	Y maze
	nbr anx	groupe 1 (10wt/10Tg)	Not done	Groupe 1 (14wt/14Tg)	Groupe 1+2 (17wt/16Tg)	Groupe 1+2 (17wt/15tg)	Groupe 1+2 (17wt/17Tg)	Groupe 2 (11wt/14Tg)	Not done	Not done	Not done
	One sample t test vs 50% tg	t(8) = -0.103 ; p=0.921		t(13) = 2.941 ; p=0.011	t(15) = 8.248 ; p<0.001	t(14) = 4.79 ; p<0.001	t(16) = 5.087 ; p<0.001	t(13) = 7.328 ; p<0.001
	ANOVA Arms visited within genotype	F(1,17)=4,423; p=0.051		H(1) = 2.449, p= 0.118	H(3)= 9.387, p= 0.024; vs wt Q=1,453 ns.	H(3)= 9.387, p= 0.024; vs wt Q=1,293 ns.	H(3)= 9.387, p= 0.024; vs wt Q=1,129 ns.	F(1,23)=6.687, p=0.017
	ANOVA % spontaneous alternation within genotype	F(1,17)=13.146; p=0.002		F(1,26)=16.122, p=<0.001	F(3,61)=5.476, p=0.002; Post hoc vs. wt; LSD(α=0.05)=7.215, p=0.493	F(3,61)=5.476, p=0.002; Post hoc vs. wt; LSD(α=0.05)=7.338, p=0.012	F(3,61)=5.476, p=0.002; Post hoc vs. wt; LSD(α=0.05)=7.105, p=0.018	F(1,23)=7.893, p=0.010
	NOR 1H
	nbr anx	Groupe 1 (10wt/10Tg)	Groupe 1 (15wt/15Tg)	Groupe 2 (5wt/5Tg)	Not done	Not done	Not done	Groupe 4 (11wt/12Tg)	Not done	Not done	Not done
	One sample t test %NO vs 50% wt	t(9) = 3.431 ; p=0.007	t(14) = 2.776 ; p=0.014	t(4) = 3.637 ; p=0.022				t(10) = 4.806 ; p<0.001
	One sample t test %NO vs 50% tg	t(9) = 2.458 ; p=0.036	t(14) = 3.592 ; p=0.002	t(4) = 4.648 ; p=0.009				t(11) =-3.023 ; p<0.011
	ANOVA Object within genotype in habituation	F(1,18)=0.321; p=0.578	H(1) = 4.476, p=0.034	H(1) = 0.273, p = 0.690				F(1,21)=19.913, p<0.001
	NOR 24H
	nbr anx	groupe 1 (10wt/10Tg)	groupe 1 (15wt/15Tg)	Groupe 1 (14wt/14Tg)	Groupe 1+2 (17wt/16Tg)	Groupe 1+2 (17wt/15tg)	Groupe 1+2 (17wt/17Tg)	Groupe 2 (11wt/14Tg)	Groupe 1 (12wt/12Tg)	Groupe 1 (12wt/12Tg)	Groupe 1 (12wt/13Tg)
	One sample t test %NO vs 50% wt	t(9) = 3.006 ; p=0.0148	t(14) = 2.902 ; p=0.0116	t(13) = 3.274 ; p=0.006	t(14) = 5.108 ; p<0.001	t(14) = 5.108 ; p<0.001	t(14) = 5.108 ; p<0.001	t(9) = 3.165 ; p=0.0133	t(11) = 3.081 ; p=0.0105	t(11) = 3.081 ; p=0.0105	t(11) = 3.081 ; p=0.0105
	One sample t test %NO vs 50% tg	t(7) = 0.213 ; p=0.837	t(14) = 1.435 ; p=0.173	t(12) = -0.813 ; p=0.432	t(14) = 2,865 ; p=0.0125	t(13) = 0.706 ; p=0.492	t(15) = 2.722 ; p=0.0157	t(13) = 1.533 ; p=0.144	t(11) = 1.255 ; p=0.236	t(9) = 2,413 ; p=0.0391	t(12) = 0,715 ; p=0.488
	ANOVA Object within genotype in habituation	H(1) = 0,000 ; p = 1	H(1) = 2.963, p=0,085	F(1,26)=0.264, p=0.612	H(3)= 9.419, p= 0.024; vs wt q=0.0363 ns.	H(3)= 9.419, p = 0.024; vs wt q=3.714, p<0.05.	H(3)= 9.419, p = 0.024; vs wt q=2.372 ns.	H(1) = 2.683, p=0.262	F(3,43)=13.365, p<0.001 Post hoc vs. wt; LSD(α=0.05)=10,419, p<0.001	F(3,43)=13.365, p<0.001 Post hoc vs. wt; LSD(α=0.05)=10,927, ns	F(3,43)=13.365, p<0.001 Post hoc vs. wt; LSD(α=0.05)=10,216, p<0.004
	MWM Hidden version
	nbr anx	groupe 1 (10wt/10Tg)	Groupe 2 (15wt/13Tg)	Groupe 3 (10wt/11Tg)	Groupe 1 (13wt/13Tg)	Groupe 1 (13wt/13tg)	Groupe 1 (13wt/13Tg)	Groupe 1 (16wt/15Tg)	Not done	Not done	Not done
	ANOVA RM Distance within genotype	F(1,119)=1.038, p=0.323	F(1,104)=0.0586, p=0.811	F(1,95)=11.798, p=0.003	F(1,336)=1.382, p=0.260	F(1,336)=1.382, p=0.260	F(3,288)=1.096, p=0.360	F(1,203)=6.846, p=0.014
	ANOVA RM Distance within day	F(9,119)=26.773, p<0.001	F(4,104)=39.435, p<0.001	F(5,95)=12.078, p<0,001	F(7,336)=67.269, p<0.001	F(7,336)=67.269, p<0.001	F(6,288)=65.102, p<0.001	F(7,203)=19.458, p<0.001
	ANOVA RM Velocity within genotype	F(1,119)=5.055, p=0.038	F(1,104)=2.660, p=0.115	F(1,95)=2.093, p=0.164	F(3,288)=3.426, p=0.024; Post hoc wt vs. Ts5Yah LSD(α=0.05) =1.554, p=0.041	F(3,288)=3,426, p=0.024; post hoc wt vs. Ts1Rhr LSD(α=0.05) =1.554, p=0.340	F(3,288)=3.426, p=0.024; Post hoc wt vs. Ts1Rhr LSD(α=0.05) =1.554, p=0.344	F(1,203)=2.215, p=0.147
	ANOVA RM thigmotaxis within genotype	F(1,119)=3.668, p=0.072	F(1,26)=3.741, p=0.064	F(1,95)=28.237, p<0.001	F(3,288)=0.943, p=0.427	F(3,288)=0.943, p=0.427	F(3,288)=0.943, p=0.427	F(1,203)=7.855, p=0.009
	ANOVA RM % of time within genotype	F(1,17)=1.031, p=0.324	F(1,26)=2.110, p=0.158	F(1,19)=12.376, p=0.002	F(3,48)=0.659, p=0.581	F(3,48)=0.659, p=0.581	F(3,48)=0.659, p=0.581	F(1,29)=1, p=0.326
	ANOVA RM % of time within quadrant	F(1,17)=24.741, p<0.001	F(1,26)=78.862, p<0.001	F(1,19)=5.400, p=0.031	F(1,48)=102.218, p<0.001	F(1,48)=102.218, p<0.001	F(1,48)=102.218, p<0.001	F(1,29)=45.384, p<0.001
	Post hoc quadrant within wt	LSD(α=0.05) = 8.954, p=0.014	LSD(α=0,05) = 8.967, p<0.001	LSD(α=0.05) = 12.245, p<0.001	LSD(α=0,05) = 12.834, p<0.001	LSD(α=0,05) = 12.834, p<0.001	LSD(α=0,05) = 12.834, p<0.001	LSD(α=0.05) = 27.644, p<0.001
	Post hoc quadrant within tg	LSD(α=0.05)=8.495, p<0.001	LSD(α=0,05)=9.632, p<0.001	LSD(α=0.05)=10.722, p=0.398	LSD(α=0,05)=9.632, p<0.001	LSD(α=0,05)=9.632, p<0.001	LSD(α=0,05)=9.632, p<0.001	LSD(α=0.05)=20.499, p<0.001
	MWM cue version
	ANOVA RM Distance within genotype	F(1,17)=1.102, p=0.309	F(1,26)=0.0321, p=0.859	F(1,10)=3.580, p=0.088	F(3,48)=2.013, p=0.125	F(3,48)=2.013, p=0.125	F(3,48)=2.013, p=0.125	F(1,29)=5.856, p=0.022
	FC Hab
	nbr anx	Groupe 1 +2 (21wt/20tg)	groupe 1 (15wt/15tg)	Groupe 1 (10wt/10Tg)	Groupe 1 (13wt/13Tg)	Groupe 1 (13wt/13Tg)	Groupe 1 (13wt/13Tg)	Groupe 3 (12wt/8Tg)	Not done	Not done	Not done
	ANOVA Conditionning within genotype	F(1,78)=1.669, p=0.204	F(1,56)=1.630, p=0.212	F(1,36)=0.667, p=0.425	F(3,96)=3.897, p=0.014	F(3,96)=3.897, p=0.014	F(3,120)=2.550, p=0.064	F(1,36)=5.441, p=0.031
	ANOVA Conditionning within sessions	F(2,38)=19.055, p<0.001	F(2,56)=12.228, p<0.001	F(2,36)=19.779, p<0.001	F(2,96)=28.398, p<0.001	F(2,96)=28.398, p<0.001	F(2,120)=33.299, p<0.001	F(2,36)=21.273, p<0.001
	Session within wt; PC vs PRE1	LSD(α=0.05) = 8.991, p<0.001	LSD(α=0.05)= 7.333, p<0.001	LSD (α=0.05)= 16.302, p=0.005	LSD (α=0.05)= 12.590, p<0.001	LSD (α=0.05)= 12.590, p<0.001	LSD (α=0.05)= 12.590, p<0.001	LSD (α=0.05)= 9.675, p<0.001
	Session within tg; PC vs PRE1	LSD(α=0.05)=9.213, p<0.001	LSD(α=0.05)=7.333, p=0.018	LSD(α=0.05)=16.302, p=0.001	LSD (α=0.05)= 12.590, p<0.001	LSD (α=0.05)= 12.590, p<0.001	LSD (α=0.05)= 12.590, p=0.002	LSD(α=0.05)=11.850, p<0.001
	FC Contexte
	ANOVA freezing within genotype	F(1,78)=0.395, p=0.533	F(1,56)=0.168, p=0.685	F(1,36)=3.484, p=0.078	F(3,96)=2.097, p=0.113	F(3,96)=2.097, p=0.113	F(3,96)=2.097, p=0.113	F(1,36)=1.007, p=0.329
	ANOVA freezing within session	F(2,78)=13.067, p<0.001	F(2,56)=4.230, p=0.019	F(2,36)=11.476, p<0.001	F(2,96)=7.987, p<0.001	F(2,96)=7.987, p<0.001	F(2,96)=7.987, p<0.001	F(2,36)=3.024, p=0.061
	Post hoc genotype within session			Geno within Cont 2 Post hoc wt vs. Ts65Dn LSD(α=0.05)=24.04, p=0.034
	FC Cue
	ANOVA freezing within genotype	F(1,117)=3.903, p=0.055 geno within Cue 1 LSD(α=0.05)=15.032, p<0.001	F(1,84)=0.943, p=0.340	F(1,57)=1.487, p=0.238	F(3,144)=1.644, p=0.1952	F(3,144)=1.644, p=0.1952	F(3,144)=1.644, p=0.1952	F(1,54)=2.309, p=0.146
	ANOVA freezing within session	F(3,117)=77.971, p<0.001	F(3,84)=100.522, p<0.001	F(3,57)=42.083; p<0.001	F(3,144)=123.22; p<0.001	F(3,144)=123.22, p<0.001	F(3,144)=123.22, p<0.001	F(3,54)=73.557, p<0.001

## Sheet: Distribution wt
wt data	W-Statistic	p value	issu
ymaze arm visited	0.957	0.058	Passed
Y maze % spontaneous alternation	0.976	0.367	Passed
NOR1H %NO	0.977	0.562	Passed
NOR24H %NO	0.978	0.209	Passed
distance travelled OF	0.959	0.015	Failed
thigmotaxis	0.971	0.077	Passed
wt data (without C3B background)	W-Statistic	p value	issu
ymaze arm visited	0.96	0.115	Passed
Y maze % spontaneous alternation	0.969	0.261	Passed
NOR1H %NO	0.972	0.497	Passed
NOR24H %NO	0.98	0.387	Passed
distance travelled OF	0.966	0.085	Passed
thigmotaxis	0.969	0.117	Passed

## Sheet: IC
Descriptive Statistics:
Column	Size	Missing	Mean	Std Dev	Std. Error	C.I. of Mean
Y possibility	52	0	25.019	9.162	1.271	2.551
Y % spontaneous Alter	52	0	70.506	8.869	1.23	2.469
OF total dist	75	0	4886.4	1313.06	151.619	302.108
OF % time peripherie	75	0	61.944	10.088	1.165	2.321
%NO NOR24H	77	0	60.917	11.63	1.325	2.64
NOR %NO 1H	41	0	61.027	11.144	1.74	3.518
PT MWM target%	63	0	42.556	12.547	1.581	3.16
Column	Range	Max	Min	Median	0.1	0.9
Y possibility	42	49	7	24	14.6	38.2
Y % spontaneous Alter	37.888	85.714	47.826	72.318	56.838	81.106
OF total dist	5402.44	8029.35	2626.91	4588.95	3278.25	6865.73
OF % time peripherie	44.998	79.186	34.188	63.793	47.02	74.987
%NO NOR24H	50.903	81.513	30.61	61.393	45.201	75.826
NOR %NO 1H	53.017	87.5	34.483	62.162	44.524	72.79
PT MWM target%	58.189	76.431	18.242	41.045	25.664	61.34
Column	Skewness	Kurtosis	K-S Dist.	K-S Prob.	SWilk W	SWilk Prob
Y possibility	0.649	0.723	0.13	0.027	0.957	0.058
Y % spontaneous Alter	-0.386	-0.324	0.096	0.264	0.976	0.367
OF total dist	0.532	-0.409	0.123	0.007	0.959	0.015
OF % time peripherie	-0.493	-0.285	0.0794	0.279	0.971	0.077
%NO NOR24H	-0.342	-0.439	0.0738	0.361	0.978	0.209
NOR %NO 1H	-0.263	0.413	0.136	0.053	0.977	0.562
PT MWM target%	0.385	-0.282	0.0827	0.338	0.981	0.451
Column	Sum	Sum of Squares
Y possibility	1301	36831
Y % spontaneous Alter	3666.31	262508
OF total dist	366480	1.91835e+09
OF % time peripherie	4645.83	295313
%NO NOR24H	4690.62	296018
NOR %NO 1H	2502.11	157665
PT MWM target%	2681.05	123856
