# Supplementary material for: Multi-influential genetic interactions alter behaviour and cognition through six main biological cascades in Down syndrome mouse models
Source: Hum Mol Genet. 2021 Mar 9;30(9):771–88. doi: 10.1093/hmg/ddab012 (PMC8161522; doi:10.1093/hmg/ddab012)
Supplement: S2_table_ddab012 [file s2_table_ddab012.xlsx]

## Sheet: Feuil1
	Tg(Dyrk1a)						Dp1Rhr
	Tg		wild type				Tg		wild type
Brain structure	Mean	sem	Mean	sem	p	pFDR	Mean	sem	Mean	sem	p	pFDR
Amygdala	0.0296	0.0011	0.0278	0.0007	0.00511	0.01461	0.0299	0.0013	0.0291	0.0009	0.10792	n.s
Ant commissure	0.0019	0.0001	0.0020	0.0004	-0.22598	n.s	0.0019	0.0003	0.0018	0.0002	0.28785	n.s
Basal Forebrain Septum	0.0366	0.0010	0.0323	0.0006	0.00000	0.00001	0.0326	0.0014	0.0319	0.0013	0.19793	n.s
Brain stem	0.1226	0.0036	0.1218	0.0023	0.32550	n.s	0.1257	0.0060	0.1196	0.0040	0.03036	n.s
Caudate putamen	0.0610	0.0015	0.0567	0.0011	0.00011	0.00047	0.0576	0.0035	0.0557	0.0021	0.14679	n.s
Central gray	0.0109	0.0002	0.0091	0.0004	0.00000	0.00001	0.0090	0.0009	0.0088	0.0006	0.29834	n.s
Cerebelum	0.1121	0.0011	0.1245	0.0033	-0.00001	-0.00004	0.1230	0.0050	0.1279	0.0053	-0.06251	n.s
External capsule	0.0316	0.0012	0.0321	0.0022	-0.32232	n.s	0.0313	0.0021	0.0324	0.0012	-0.14786	n.s
Fimbria	0.0057	0.0005	0.0054	0.0006	0.19509	n.s	0.0053	0.0009	0.0050	0.0008	0.32298	n.s
Globus pallidus	0.0083	0.0002	0.0075	0.0002	0.00006	0.00028	0.0072	0.0004	0.0072	0.0003	0.38019	n.s
Hippocampus	0.0617	0.0028	0.0566	0.0017	0.00145	0.00482	0.0571	0.0019	0.0584	0.0033	-0.20206	n.s
Hypothalamus	0.0311	0.0004	0.0284	0.0012	0.00043	0.00158	0.0285	0.0016	0.0274	0.0012	0.09680	n.s
Inferior colliculi	0.0137	0.0004	0.0117	0.0008	0.00030	0.00122	0.0110	0.0005	0.0111	0.0005	-0.36501	n.s
Internal Capsule	0.0055	0.0002	0.0056	0.0004	-0.45472	n.s	0.0051	0.0004	0.0052	0.0003	-0.36896	n.s
Neo Cortex	0.3011	0.0017	0.3179	0.0035	-0.00000	-0.00001	0.3147	0.0037	0.3197	0.0061	-0.05606	n.s
Olfactory bulb	0.0452	0.0022	0.0502	0.0028	-0.00419	-0.01289	0.0537	0.0049	0.0538	0.0058	-0.49288	n.s
Rest of Midbrain	0.0342	0.0005	0.0302	0.0007	0.00000	0.00001	0.0276	0.0056	0.0287	0.0012	-0.32645	n.s
Superior colliculi	0.0215	0.0002	0.0184	0.0005	0.00000	0.00000	0.0180	0.0008	0.0174	0.0009	0.11200	n.s
Thalamus	0.0631	0.0012	0.0589	0.0009	0.00003	0.00017	0.0554	0.0018	0.0562	0.0019	-0.24848	n.s
Ventricles	0.0028	0.0003	0.0028	0.0005	-0.40925	n.s	0.0029	0.0006	0.0028	0.0005	0.35124	n.s
	Ts65Dn						Dp1Yey
	Tg		wild type				Tg		wild type
structure	Mean	sem	Mean	sem	p	pFDR	Mean	sem	Mean	sem	p	pFDR
Amygdala	0.0303	0.0007	0.0299	0.0015	0.29502	n.s	0.0294	0.0014	0.0288	0.0005	0.18518	n.s
Ant commissure	0.0018	0.0002	0.0020	0.0001	-0.11152	n.s	0.0021	0.0001	0.0023	0.0002	-0.03622	n.s
Basal Forebrain Septum	0.0367	0.0015	0.0334	0.0012	0.00235	0.02360	0.0342	0.0006	0.0314	0.0006	0.00001	0.00043
Brain stem	0.1227	0.0082	0.1300	0.0065	-0.08660	n.s	0.1201	0.0084	0.1199	0.0043	0.47469	n.s
Caudate putamen	0.0590	0.0034	0.0551	0.0016	0.03142	n.s	0.0599	0.0008	0.0574	0.0012	0.00117	0.00778
Central gray	0.0101	0.0004	0.0086	0.0005	0.00034	0.01243	0.0104	0.0002	0.0091	0.0004	0.00002	0.00043
Cerebelum	0.1210	0.0127	0.1251	0.0041	-0.27589	n.s	0.1271	0.0038	0.1328	0.0031	-0.01310	-0.04763
External capsule	0.0335	0.0023	0.0337	0.0022	-0.45125	n.s	0.0347	0.0001	0.0358	0.0008	-0.00731	-0.02923
Fimbria	0.0060	0.0007	0.0057	0.0001	0.21054	n.s	0.0064	0.0002	0.0058	0.0002	0.00048	0.00469
Globus pallidus	0.0083	0.0008	0.0074	0.0004	0.02671	n.s	0.0079	0.0002	0.0075	0.0003	0.01566	n.s
Hippocampus	0.0626	0.0031	0.0588	0.0029	0.04603	n.s	0.0597	0.0005	0.0588	0.0010	0.04567	n.s
Hypothalamus	0.0299	0.0009	0.0285	0.0004	0.00904	n.s	0.0291	0.0006	0.0275	0.0005	0.00059	0.00469
Inferior colliculi	0.0123	0.0008	0.0117	0.0004	0.12167	n.s	0.0129	0.0003	0.0123	0.0004	0.00371	0.02123
Internal Capsule	0.0059	0.0004	0.0058	0.0002	0.28712	n.s	0.0058	0.0001	0.0060	0.0002	-0.04152	n.s
Neo Cortex	0.3007	0.0086	0.3103	0.0020	-0.02775	n.s	0.3015	0.0063	0.3075	0.0028	-0.03907	n.s
Olfactory bulb	0.0447	0.0019	0.0479	0.0013	-0.00821	-0.03	0.0467	0.0017	0.0494	0.0019	-0.02070	n.s
Rest of Midbrain	0.0324	0.0010	0.0297	0.0007	0.00062	0.01243	0.0314	0.0008	0.0297	0.0010	0.00574	0.02871
Superior colliculi	0.0193	0.0008	0.0176	0.0005	0.00236	0.02360	0.0191	0.0005	0.0176	0.0004	0.00017	0.00226
Thalamus	0.0595	0.0017	0.0560	0.0016	0.00641	n.s	0.0581	0.0009	0.0575	0.0011	0.19193	n.s
Ventricles	0.0033	0.0003	0.0029	0.0001	0.02332	n.s	0.0034	0.0002	0.0031	0.0001	0.00684	0.02923
