# Supplementary material for: Multi-influential genetic interactions alter behaviour and cognition through six main biological cascades in Down syndrome mouse models
Source: Hum Mol Genet. 2021 Mar 9;30(9):771–88. doi: 10.1093/hmg/ddab012 (PMC8161522; doi:10.1093/hmg/ddab012)
Supplement: S3_table_ddab012 [file s3_table_ddab012.xlsx]

## Sheet: Sheet1
	Array and genome assembly info	Dp1Yey	Dp3Yah	Ts65Dn	Dp5Yah.Dp1Rhr	Dp5Yah	Dp1Rhr	TgDyrk1a		Ts65Dn (chr16 + chr17)
	Nb of probes detected by the array	35556								35556
	Nb of annotated probes detected (without control probes)	27359								27359
	Number of trisomic genes detected by the array	155	21	173	117	92	32	1		173(133+40)
	Nb of trisomic protein coding genes ENSEMBL GRCm38 assembly	149	20	176	125	89	37	1		176(133+43)
	Nb of trisomic genes	271	69	283	189	127	62	1		283(206+77)
	DEA results: FCROS
	DEGs	711	826	1074	922	736	1306	850		1074(88+61)
	1.TEGs
	Number of **TEGs/TETs	66	13	92/93	54	39	18	1/2		92(64+28)
	% of **DETGs	58.9354	35	62.2711	69.0217	69.0476	68.9655	100
	% of **DETGs compared to the trisomic genes detected	42.5806	4.7619	51.7647	42.5197	44.8276	45	108.077
	% of **DETGs compared to *DEGs	9.2827	0.105263	8.19367	5.85683	5.29891	1.37825	0.117647
	2.Upregulated **TEGs
	Number of upregulated **TEGs/TETs	65	13	92/93	54	39	17	1/2
	% of upregulated **TEGs compared to the number of trisomic genes detected	41.9355	61.9048	54.1176	42.5197	44.8276	42.5	100
	% of upregulated **TEGs compared to the total number of *DEGs	9.14205	1.57385	8.56611	5.85683	5.29891	1.30168	0.117647		92(64+28)
	3 .Compensated **TEGs
	% of compensated **TEGs compared to the trisomic genes detected detected	57.4194	38.0952	45.8824	57.4803	55.1724	55	0
	% of compensated **TEGs compared to number of *DEGs	12.5176	0.968523	7.26257	7.91757	6.52174	1.68453	0
	DFA results
	Number of GAGE KEGG and GOs (CC,BP,MF) terms disregulated in the trisomic model FDR<0.1	244	67	12	111	318	225	231
	Number of GAGE KEGG and GOs (CC,BP,MF) terms upregulated in the trisomic model FDR<0.1	207	60	3	33	4	132	222
	Number of GAGE KEGG and GOs (CC,BP,MF) terms downregulated in the trisomic model FDR<0.1	37	7	9	78	314	93	9
	Number of GAGE KEGG and GOs (CC,BP,MF) terms in the trisomic model unique to each mice line FDR<0.1	80	1	2	30	195	107	64
	*DEGs/DETs: Diferential expressed genes/ Diferential expressed transcripts
	**TEGs/TETs: Diferential expressed trisomic genes/ Diferential expressed trisomic transcripts
