# Supplementary material for: Multi-influential genetic interactions alter behaviour and cognition through six main biological cascades in Down syndrome mouse models
Source: Hum Mol Genet. 2021 Mar 9;30(9):771–88. doi: 10.1093/hmg/ddab012 (PMC8161522; doi:10.1093/hmg/ddab012)
Supplement: S4_Table_ddab012 [file s4_table_ddab012.xls]

## Sheet: chr10_genesHSA21Plot
swissprot	chromosome_name	start_position	Dp3Yah	Ts65Dn	Dp1Yey	Tg(Dyrk1A)	Dp5Yah,Dp1Rhr	Dp5Yah	Dp1Rhr
Zfp280b	10	76032650	1,06594463860487	0,977019228904709	1,02263866681137	1,03583438674964	0,990324101275018	1,01963072722957	0,968997484135758
Slc5a4b	10	76057494	1,0079232026466	0,981275949949509	0,969706941223693	0,952908864638817	0,993857986990408	1,02113480231861	1,00807157883794
Slc5a4a	10	76147451	0,985186289771628	0,953607938885387	0,94298831313116	0,980773331927902	1,03235093872361	1,08583722248606	1,08823197872644
Prmt2	10	76207222	1,01627854102205	0,983107199746294	1,02432047091611	1,0249744916435	0,992531304868445	0,96803700541445	1,06205247518085
S100b	10	76253853	0,950878360897026	1,01557467336345	1,14024893651064	1,09274511200027	1,11081431100721	1,05650411368085	1,25048406966352
Dip2a	10	76259429	0,975789614812217	0,974548834794374	0,995732721373338	0,963330961845311	0,978279734585165	1,00247009589577	0,978092137454361
Pcnt	10	76351263	0,953143062126585	0,989427203887751	0,914344699843569	0,957623092505081	1,00669952934347	1,00900691288518	0,961206592258996
2610028H24Rik	10	76449081	1,00283984805627	0,955937531760315	0,888280689105454	0,989881167798002	0,993840393117287	1,03003949993243	1,00666982757458
Ybey	10	76459567	1,02976690619103	1,03756029698426	0,966561824552311	1,00492248515261	1,04730675310997	1,02828186977727	0,99195241575142
Mcm3ap	10	76468927	1,06348847595902	0,959737184861371	0,974828702570322	1,04239914510292	0,968235780970282	0,892185661598713	0,91504952162935
Lss	10	76531588	1,07399430507456	1,00692979291512	1,06034366985107	1,04092291017005	0,962169727684552	0,965443889474282	0,947323412635578
Spatc1l	10	76562272	0,987908441766101	1,02127671802534	0,871768218185434	0,969452565986077	0,964509510003639	0,989880581433823	0,961643456030193
Ftcd	10	76575648	0,988268635597551	0,955301629214304	0,916899881211278	0,95102437760011	0,988352031475445	1,05680746163562	1,00923058784073
Col6a2	10	76595762	0,947224961436389	1,00438362534499	0,973370559156194	0,970178288054258	0,982817469861788	1,00685375393893	1,01602256423786
Col6a1	10	76708792	1,01498643757296	1,00316002149947	0,96056933937085	1,00395650998048	0,982770018490963	1,04448269260283	1,02387923231588
Pcbp3	10	76761857	0,984863295832493	1,05107651023818	1,07418017237119	1,01985304458818	1,05505750496909	1,05184338858573	1,09990798698889
Gm10787	10	77011995	0,99260257868216	0,975178265240752	0,868873059099092	1,0031085015007	0,980832921366398	1,01241283642832	0,962013126197925
Slc19a1	10	77032241	0,880721175645622	1,03351135482076	0,924738107135435	1,02622470260015	1,01812299925901	1,09372751150464	1,03999486879623
Col18a1	10	77052178	0,970114744741947	0,990486171788212	0,947705260865429	0,976535320149206	0,960254314927547	1,0443937787384	1,04625364885941
Pofut2	10	77259218	0,938529312460533	1,03579573730346	0,992131657680506	0,997549199606076	1,01466468991488	1,03333963117071	1,01458333626275
Adarb1	10	77290726	0,935234268122528	0,950201465951897	0,967438630965761	1,00887929735694	0,932460190736739	0,944843605497384	0,903631545469037
Fam207a	10	77486661	0,968600974439869	0,981038025064145	0,98205794142941	0,979281578550456	1,02441701066811	1,02712610652981	0,991617988361266
Itgb2	10	77530252	1,00641354527248	1,04190508020318	1,04181890237827	0,997278263005599	1,05700415540991	1,03153122495206	1,05756753825542
Pttg1ip	10	77581720	1,05567024345437	1,01058964632007	1,05969783778086	1,06298528251397	0,944007618225667	0,958088853776601	1,09288679303418
Sumo3	10	77606097	1,04866324866693	0,957931250350084	1,00887931504434	0,991757613948225	1,02910957679113	0,977845479104045	1,02778922650497
Ube2g2	10	77622275	0,956231315192823	1,01587398184403	0,92318771716205	1,06392153829334	0,928007856951124	0,973752779623963	0,99226735397602
Tspear	10	77686569	0,919862620686885	0,973609066019584	0,967307932319143	0,984292407317541	1,01706567081542	1,03398639272783	1,02450519316034
Gm10272	10	77706626	0,888971385500412	0,972421522777872	0,883941347296508	1,00381208608861	0,982683896478473	0,971201833683995	0,962996689575916
Gm10024	10	77711457	0,983318711160089	0,985238672710613	0,992470382902704	0,965940558811212	1,02875097649358	1,01604107541856	1,01647745923147
Gm10142	10	77715807	1,00938752764613	1,00419631180154	0,851879125363739	0,992124990412605	1,03344046335783	1,08022624090985	0,974651172258091
Krtap12-1	10	77720599	1,00133576857549	1,00476640196734	0,950468158106516	1,00902737669262	1,01370133100759	1,0202095883228	0,969901443792707
Gm10100	10	77726486	0,990511404311977	0,992827203747926	0,910397606767625	0,968310575865778	1,05813085988006	1,1233398502021	0,980055916243666
Krtap10-4	10	77826115	0,933395395815423	0,933196297174784	0,896053821738797	0,973211098858107	0,940681703118943	1,0556566689874	0,910190742980391
Krtap10-10	10	77835947	0,963073563364378	0,934153236759035	0,823603904452454	0,964041922631212	1,06117959034105	1,06638094242917	1,01508021487128
1700009J07Rik	10	77893417	0,968748527606556	0,984863267910126	0,970638432007654	0,996423955266424	1,02904080839263	1,01965627230072	1,02481754167415
Lrrc3	10	77897575	0,97099193101732	1,00031098504577	0,989772701364955	0,949876133570061	0,971076850942569	0,97362483203881	0,972196885002202
Trpm2	10	77907722	0,94663179668024	0,956234497443337	0,9587112383936	1,01445705799496	1,02917070846532	1,02857532883063	0,996012985435174
1810043G02Rik	10	77978524	1,01052268304849	1,00535075787858	1,03347706152778	1,01030999117767	0,979189743453252	0,975189059903117	1,01955279505153
Pfkl	10	77986947	0,993131463276263	0,98781608799808	0,971970155325739	1,05785034074504	1,00942429147421	1,00208498484125	1,0628171150636
Aire	10	78030022	0,908674565191451	0,955088828144548	0,877099695385464	0,998232475294458	1,00984390927493	1,06370769174406	0,989618380105435
Dnmt3l	10	78041947	0,978413249651758	1,02432985165814	0,9481409594668	0,977522433696395	0,99232683711252	0,997139358127471	1,02920243094627
Icosl	10	78069302	0,992042206420807	1,05299537690588	1,16628964693413	1,02105919593736	0,986245818309834	1,00625163386774	1,0705835758221
D10Jhu81e	10	78162066	1,01152842006329	0,995379776290692	1,04634870329942	1,02952235598513	1,04975016689798	1,02240536342963	1,05120637920499
Pwp2	10	78170909	0,995609249518702	0,970738197068709	0,975655242405018	1,00104866607383	1,05378345931198	0,972738954181698	1,00301338647081
Trappc10	10	78186725	0,988004962777091	1,02006684433242	0,965498555695032	1,00953096254017	0,982760493037775	1,00512009927992	0,96979056613528
Agpat3	10	78269178	0,994672723464528	1,02858202748476	1,03460055512795	0,996376418114021	1,0201754653454	1,00765962581929	1,00916763040584
n-R5s77	10	78314165	1,05674428862496	0,959128283472537	0,904285870116013	0,935157843373963	1,02891641197235	1,06408884490384	1,00834343404807
Rrp1	10	78400384	1,03783394541968	0,990984554963169	1,05451677274577	1,0279470940185	1,00709355136176	0,969587932470638	0,999402980313811
Cstb	10	78425669	0,991872385943763	1,01609723012861	1,08869408434455	1,09929243739378	1,05098076635125	1,02225690054949	1,05203734449547

## Sheet: chr16_genesHSA21Plot
swissprot	chromosome_name	start_position	Dp3Yah	Ts65Dn	Dp1Yey	Tg(Dyrk1A)	Dp5Yah,Dp1Rhr	Dp5Yah	Dp1Rhr
Gm25699	16	73422793	1,00393844456021	0,987893463820394	0,983186975627195	0,989348156505075	0,997531275618812	0,999102193971746	1,00028971897338
Robo2	16	73892306	1,07130219553181	1,00288441746149	0,982271567639955	1,05827486061954	0,961705479707244	0,943517406912003	0,912054351268146
Gm24272	16	73974441	0,949405212458846	0,946026230676955	0,988037252925867	0,934335173023237	0,974270699772512	1,0105811663904	1,01990322011633
Lipi	16	75540514	1,01277994960124	1,01356327977315	1,06006660722906	0,977751790361394	1,03111329637395	1,00855758285571	0,970424622343344
Rbm11	16	75592844	1,20088133781743	1,14031714977067	1,57087038585182	1,04817499370514	1,1085096495151	1,01501744939185	1,0832117691574
Hspa13	16	75755190	1,53171260158975	1,03466567260554	1,40242359971515	1,04686045082617	0,956384784425288	0,91654611651567	0,953610196957698
Samsn1	16	75858793	1,14701433110807	1,03512990978522	1,08990671012169	0,990507951652071	1,02050702532104	0,999260883593466	1,03433069360723
Nrip1	16	76287400	1,30559045698035	0,982702058325565	1,18352873668368	0,98090662378543	0,96546989030587	0,982726987038433	0,95495561332906
Usp25	16	77014069	1,28354971335724	1,0345206793027	1,45279317757444	1,00170467038621	1,01449896950047	1,00701367685489	1,00429438097481
Mir99a	16	77598936	1,1660505537678	0,959280364369539	0,982189715131336	0,896832307773487	0,877167147081442	0,855324571071557	0,814366376382783
Mirlet7c-1	16	77599657	1,07305098216329	0,965680726585793	1,01674301794293	0,985850855056067	0,928110666553648	0,982484542659953	0,900939527910112
Mir125b-2	16	77646273	1,02250198836475	1,01515229690055	1,00212138222576	1,02401584385256	0,982008296683177	0,993792581336224	0,995255987894783
Cxadr	16	78301496	1,16255972384958	1,01229213920118	1,15059324322919	0,975127609828165	1,02050649718389	0,980965791197361	1,00824659904249
Btg3	16	78359860	1,45701433138387	1,01240012121945	1,48190030813938	1,0094532202444	1,01381114241455	0,961683493565942	0,995081323545484
Gm25038	16	78423730	0,966525327429604	0,999610720859833	0,883164848711894	0,970267551022785	0,933460587504689	0,989567386926128	0,978752432263105
D16Ertd472e	16	78544012	1,30041125150553	0,931872170085833	1,41790301242206	1,03973067057927	0,972974238766406	0,989338319924638	0,916274779941011
Gm24861	16	78624747	1,03215973766734	0,995926169892488	1,00884785919719	0,979691590096248	1,01430459634047	1,01717346132412	0,96213791963031
Chodl	16	78930948	1,02434630667115	0,98138036599311	0,974095005452518	0,966660980257647	0,984459931800549	1,01231565596835	1,01222769912726
Tmprss15	16	78953008	1,01548374789193	0,979924213402738	1,01676494635288	0,973582408411709	1,01308923222591	1,02100820108934	1,00623536434874
Rps19-ps12	16	79914460	0,935731530415914	0,938870568541367	0,933570081763557	0,996127415240303	1,04181577520946	1,04550038440729	1,01151622500069
Ncam2	16	81200697	1,50082705707297	1,07279202708993	1,41087557116767	1,01997746036727	0,993035092945048	0,98577876147063	0,972542194115118
Gm26023	16	81261703	0,994602809700858	0,990865185372186	0,976722415238363	0,980396386697792	0,997493454028168	1,01068406908928	0,986648659380904
Mir155	16	84714140	0,998112162096497	1,04721082561298	0,873843879834023	0,97120887742471	1,00136583509738	1,01046706488229	0,995323744547402
Mrpl39	16	84717576	1,38184976789631	1,41178348300655	1,4212823620979	1,0441672905565	1,0636234419593	1,00530609173119	1,1285219439237
Gm26153	16	84737350	0,950429929128007	0,977943473542871	0,973693057666862	1,02293058905109	1,01901791002093	0,974152366562745	1,01107791019676
Jam2	16	84774123	1,44139630201156	1,3676758640646	1,54406163349359	1,04212632135371	1,04992602477683	1,01449268404987	1,17646217038407
Atp5j	16	84827866	1,20762917496044	1,19978411720607	1,26559538695796	1,01191806420949	1,04449534352911	1,02408052825943	1,0675028406477
Gabpa	16	84834925	1,35701712160846	1,32332738660279	1,50770236303229	1,01388473407002	0,979360979969458	0,933165470791486	1,04603784637648
App	16	84949685	1,01790902419994	1,19661621525931	1,18500634127272	1,00666959952438	0,981059213347391	0,972229324512777	0,997520950014213
Cyyr1	16	85421533	0,987372255108977	1,4217987491848	1,30202238775051	1,00987649340809	1,39677581097369	1,32205876329644	1,03339172002754
Adamts1	16	85793827	1,01778117975318	1,25442413383871	1,34768851336309	0,948711938992714	1,19321381627301	1,21224084435198	0,972116566104102
Adamts5	16	85858170	0,948309702382029	1,23243493734373	1,01667748820279	0,969766515545452	1,0740367463154	1,07680492434019	1,00139331400604
N6amt1	16	87354185	1,02182473646955	1,2288586899492	1,39990899294026	1,01192996747818	1,40788340897161	1,36811548995656	1,08584428061025
Ltn1	16	87376651	1,09658025775878	1,50568975656553	1,48709243644485	1,00680137101205	1,42783023470508	1,31855122406205	1,00947879348668
Gm25896	16	87418909	1,05282359172997	1,00558160416901	1,00916608362834	0,99427423428411	1,01260786577344	0,992916637591281	0,996233188878432
Rwdd2b	16	87433407	1,04581553386415	1,37828836007054	1,43788238072038	1,08383961822	1,40321701320851	1,24468878475862	1,0764609246698
Usp16	16	87454703	1,03083316883932	1,37052185637419	1,41219078571408	1,05506192295278	1,32682464072942	1,28659638176385	1,05597501017868
Cct8	16	87483326	1,03143223775464	1,5417445879636	1,38909921233666	1,01609672996371	1,36292429818932	1,36526490583076	1,02693831570042
Rpl31-ps4	16	87549062	0,941925016714807	1,07216033494226	0,965724577135899	0,974819428438306	1,03045985349487	0,976701963928105	1,04056367834148
Map3k7cl	16	87553330	0,889997355990206	1,03697971119543	1,0377382337628	1,01491185663925	1,09160869977442	1,09279108014452	0,99179067141697
Gm22808	16	87621014	0,992177944532338	1,00448032191147	1,03283219154784	1,04651438739833	0,999358139483813	1,01452789691219	0,975158973304939
Bach1	16	87698945	1,01876688457747	1,18836202092295	1,15304729377938	1,02613055644508	1,20969706716944	1,21601033558885	1,02797475032091
2810407A14Rik	16	87784075	0,991616291617778	1,02457357968654	0,951593052781841	0,984931025682335	0,995342377883881	0,995856171264594	0,979608144227856
Grik1	16	87895900	0,9727846050509	1,24627562898652	1,21643414022115	1,02715473450677	1,2623115060006	1,33393432356513	1,01328753659759
Cldn17	16	88505807	1,00979343109891	0,972354925955853	0,948701242313755	1,00549467134707	0,966194349340357	1,0074453877174	0,970764700522791
Cldn8	16	88560828	1,01376565130402	1,01486721310982	0,948544782303967	0,977459847452118	0,993264401755876	1,04105667643593	1,02037961588268
Krtap24-1	16	88610709	0,963556202905448	0,95866494755315	0,906451856134105	1,00184016669748	0,999620058984172	1,02354829669255	1,01849444147314
2310079G19Rik	16	88626786	0,961890227186529	1,00707881078358	0,931934599424576	0,967512655053797	0,996636719204775	1,02739278090685	1,04901281838818
Krtap26-1	16	88646824	0,96890856016076	1,04996172057898	0,969416194294351	0,995823817493129	0,996115019487744	1,02366378699322	0,980420334123782
2310061N02Rik	16	88707169	1,00866116684805	0,937084040946416	0,954872804974611	0,964747052665987	0,984355707997948	1,08015029702586	1,00198698643149
Krtap13-1	16	88728862	0,97942247389108	0,99133638616985	0,952941977256206	0,971726884199669	1,01053892733938	1,01070605640715	0,986142502321311
Krtap13	16	88750747	0,986896121393758	0,977177038659257	0,998345720664277	1,01417704864623	0,991628400471107	1,04137940432254	1,02332553005055
2310034C09Rik	16	88758847	1,04044576495868	0,989744927245159	1,01248960900544	0,996942345221238	1,04613508683572	1,01697482974483	1,02189857013642
2310057N15Rik	16	88773179	1,0388590861946	1,0090569126257	0,990455520223965	0,999991065530225	1,02471145399648	0,994614371938849	1,01141552065169
Gm5965	16	88777896	1,01906509809106	1,00026376846501	0,902453412228024	0,900301386343947	0,991804539814579	0,981508961553058	0,99337374332062
Krtap14	16	88818667	1,02848723363085	0,979038710297981	1,00964033252717	1,03179421857391	0,999522418043348	0,977423635286586	0,979509231092755
Krtap19-1	16	88868918	1,02146729313756	0,98911477037904	1,0189291237338	0,980659118262057	0,997354877134303	1,01246982760557	1,01331197516543
Krtap19-3	16	88877513	0,97827977660503	1,00697325599998	0,954909966255398	0,979411109046259	1,03179132102406	0,991995179864064	1,0138451240449
Krtap19-4	16	88884786	0,951121574086749	1,00241157229273	0,91561719255228	0,98348251103502	1,01884547562415	1,04937623787702	0,992996332422991
Krtap19-5	16	88895968	1,0640159982627	1,00378037307239	0,965384192825496	0,989544288292777	1,00874280559616	0,99979101282025	0,989244557362408
Krtap19-9a	16	88924050	1,03103197577543	0,990873069478906	0,968507169619391	0,977701766005502	1,00734660466296	1,02315787646339	0,992665183078438
Krtap19-9b	16	88931804	1,01291605373841	0,975372488147815	1,00498191088091	1,0128826485633	0,989049111568377	1,04615118796883	1,01506390219139
Krtap16-3	16	88962273	0,978195528786418	0,981115687425339	0,964329424643687	0,980685994844155	0,983206620099155	0,99279256926393	0,98131461074374
Gm10229	16	89015277	0,966700104788749	0,998760280408236	0,932130343573308	0,977799744380902	1,01409191322807	0,992206407879393	0,965360600507087
Krtap6-1	16	89031699	0,963806440358042	0,986176124192309	1,01347868836989	1,01135973921842	1,00592136856429	1,04645810165102	0,992400596654353
Gm10228	16	89040921	0,971960395438142	0,985164100263836	1,02248646435608	0,982492631960413	0,983485527694159	1,01497555939757	0,984663735728473
Krtap6-5	16	89047300	0,979011816144261	1,01403817562181	0,9675656444538	1,01590990123749	1,00127642961413	1,01035321123004	0,990271164388793
Krtap6-3	16	89084015	0,990143590610348	1,02697468533985	0,990248967113865	1,00116037983723	0,986969179061453	0,996529118943901	0,972348695624957
Gm9789	16	89157952	0,999414707414041	0,988550627533901	0,990053657853072	1,00762969141294	1,02775767159025	1,01537752541003	1,00937500896392
1110057P08Rik	16	89174735	1,01105479833654	0,999656277289226	0,959519151984534	0,99186246294394	0,995622619554125	0,985193720571539	0,958029183456851
Krtap21-1	16	89403027	0,948278431358343	0,970889986509932	0,927574318251258	1,02117449560342	1,00222490470277	0,967661197249277	0,978068934472914
Krtap6-2	16	89419326	1,03562637082507	1,01970922466197	0,981061705829207	0,986429777683256	1,01562837027046	1,05363709686936	1,00811390419446
Krtap8-1	16	89487374	0,970824570866381	1,00814134976567	0,941606676703976	0,964554339016896	0,975603089595208	1,03648633665523	0,974471948311253
Krtap7-1	16	89507704	0,986762234946266	0,976326826343118	0,918200980916127	1,01047904566411	0,987662642305069	0,947777779833362	0,976289265528609
Krtap11-1	16	89570176	0,987309926038491	1,01295078043783	0,880277675283675	0,959084984430037	0,979374811286393	1,02892535583517	0,995122084902328
Tiam1	16	89787111	0,944432448290681	1,32473368985839	1,24847032600447	1,04363895066442	1,34592921676527	1,3368656013992	0,948264128305253
Sod1	16	90220742	0,966317758489293	1,23252996398464	1,16206044279999	0,998447023836866	1,2141394468521	1,2184308555009	1,01102885399459
Scaf4	16	90228957	0,929235769447411	1,29627420050681	1,3280770619152	0,981462337785497	1,21931392400106	1,26202273360168	0,943813230081535
Hunk	16	90386397	0,969910898311578	1,37988300673912	1,18768099536346	1,02997903894382	1,25652722758751	1,26148799279943	1,01213647137573
1110008E08Rik	16	90554164	0,902102402574322	1,05325920082803	0,883946387786368	1,00759445233868	0,989836041981324	1,02827543781616	0,985076801148108
Gm23406	16	90602496	1,06505005220682	0,998473244267461	1,06059189296108	1,02644303768987	1,04140337583711	0,999791339655413	0,999739687093377
Mis18a	16	90719312	1,03245572674256	1,25154906687394	1,3294822593864	1,04571840904613	1,35964411190418	1,27718805792765	1,03861047127928
Mrap	16	90738324	0,95107364963171	1,03875076411472	1,00703888328491	1,00010637932999	1,01090284768997	1,05328874669932	1,02948174510206
Urb1	16	90751527	1,03420749647251	1,33203223333228	1,1812411230466	1,03710880715231	1,21449684817375	1,24961421003002	0,96650785282166
Eva1c	16	90826719	0,959783951739852	1,0079945303428	1,05787748329675	0,994878671375119	1,01692354829288	1,06281686684466	0,995634491224389
1110004E09Rik	16	90925809	1,02768128941242	1,40063293270391	1,44010449068266	1,01822148549539	1,37601664548055	1,23842003017003	1,08116469709063
Synj1	16	90936092	1,06060903026952	1,33430486635335	1,31104888277621	0,980895427867251	1,28080001175229	1,28284564905478	0,971874720326968
Paxbp1	16	91014037	0,923120888540444	1,29153397609184	1,19990154512244	0,998053990204039	1,17463915437981	1,22814477628534	0,908631360409273
4932438H23Rik	16	91053935	1,00234038908431	1,07000342151147	1,01469167387104	0,958160009377955	1,05011595312182	1,11330815897433	1,0572286955483
H3f3a-ps2	16	91114189	1,06660701337924	0,979405477552407	0,983904953136198	0,969210675031717	1,01963196628243	1,02262977489172	1,12156122841129
Gm9881	16	91168197	1,01071454119137	0,953084328622402	0,952994803762057	0,945851935394179	0,982334340776305	1,06564889403482	0,996072001129562
Olig2	16	91225550	1,02528929670507	1,1613281881769	1,14265002733624	0,935003233393728	1,09619250418492	1,14894487769449	1,18762503697679
Olig1	16	91269772	0,98605552813402	1,17382910085723	1,17992890005043	1,02208940555263	1,1085473128262	1,13475995485338	1,05719891806405
Ifnar2	16	91372783	1,12389246380868	1,57643155552726	1,77575684473319	1,04542142931398	1,58338273768997	1,5427869808838	1,21139637200817
Il10rb	16	91406164	0,984760850813158	1,43959287876619	1,58026800602568	1,07912117070709	1,41123755274135	1,34216869736925	1,14135359984601
Ifnar1	16	91485238	1,02793638621216	1,40322945764731	1,4988620908907	1,00224332043026	1,35656278609268	1,32589541174375	0,989194382203226
Ifngr2	16	91547072	0,99655327351701	1,39933547041639	1,3507013031581	1,03690744605682	1,35460686514375	1,32240951661606	1,07156484807972
Tmem50b	16	91574503	0,933486047613687	1,33233751532281	1,41009318560643	1,03430782556725	1,38446225913717	1,43624055541377	1,17152212150691
Dnajc28	16	91614257	0,918317365809301	1,32323563352432	1,48459997759904	1,0204503068921	1,31497342950691	1,28501700180852	0,997341851971465
Gart	16	91621186	1,04988381442976	1,31691719367343	1,37044286817815	1,02050139244135	1,37965297136508	1,37158354522978	1,03766819523514
Son	16	91647506	1,00012912589126	1,26283240953686	1,1890573895589	1,00499592549694	1,23511263555986	1,26081336760237	0,985917388079794
Donson	16	91677268	1,02941826312741	1,21415004236013	1,23356844365041	0,982403865980551	1,29510711018185	1,29373212204176	1,00827588170192
Atp5o	16	91684398	1,02559207395553	1,36597213155581	1,39666050776232	1,00039183582388	1,38968675080158	1,30083181182005	1,03024468780384
Gm10785	16	91688911	1,08534494397879	1,21582099337007	1,60643318715247	0,938411703202315	1,36824259831892	1,16909960091746	1,21189374478658
Cryzl1	16	91689322	1,05810061003424	1,31320682029896	1,48157526733392	1,02570006479543	1,3039360639226	1,28228547688504	0,955195882982938
Itsn1	16	91729281	0,940866443282666	1,32377209078604	1,30226692024781	0,992742510381528	1,24213333450811	1,22167570947622	0,937562541524053
Mrps6	16	92058270	0,909763793425046	1,4099444345317	1,42167823516875	1,00764981046805	1,35097935817711	1,33681314819523	1,09564038970236
Slc5a3	16	92058322	0,843178331158429	1,29065204060901	1,1567824867637	0,93921140789374	1,12424440240564	1,15274628951027	0,958850464652598
Kcne2	16	92292389	1,02579182690312	1,27971571359285	0,702939587677764	0,979119507764928	0,905554280841817	0,880198582704121	1,51479292969913
Smim11	16	92301286	0,964157521025371	1,1704474726482	1,24175014460448	1,00912206380406	1,32745690667286	1,29993738588185	1,06321829313318
4930563D23Rik	16	92318763	0,978436938618772	0,989022907061685	0,965177824922012	1,00267176860692	0,961681203099412	0,986427519024164	0,975675049298841
Kcne1	16	92346001	0,989636443188852	0,990907368645396	0,99819768138769	0,998433974379758	1,02093726906709	1,1132253467138	1,0192153075786
Rcan1	16	92391953	1,00408186882578	1,37323068981093	1,40897486952949	1,00695501293174	1,38163968428966	1,30957993689423	1,04042868612506
2410124H12Rik	16	92478742	1,00115002302017	1,0308442252086	0,955527516338988	0,978850853625079	1,02931830685679	1,04705268141325	1,0362672937985
Clic6	16	92485736	1,26975340096334	1,79538224552337	0,749041339181333	1,09644310915933	0,952971624072671	0,742516994520049	2,47865345630532
Runx1	16	92601466	1,0626714534985	1,1221071366661	1,02251966122016	0,988524736373602	2,22428802363951	2,08200464324107	0,975417326276502
Setd4	16	93583457	0,920071376433445	1,0718236324702	0,957378599433463	0,990534743161241	0,99938620673574	0,977008781696258	0,984725024361957
Cbr1	16	93607837	0,976679210906471	1,33228786511108	1,39912579170774	1,00272659373226	1,05944999959455	1,00359878799965	1,0712173136862
Gm22344	16	93654324	1,03671420622972	0,958925606249151	0,93864777614293	0,985352953904872	1,02726736588054	1,02805910819864	0,972973839356295
Cbr3	16	93683215	1,06483263267435	1,33118922513365	1,38906333890138	1,00703536381307	1,39977687206496	1,10880623068061	1,29842521293575
Dopey2	16	93711904	0,986972557999355	1,33198030287156	1,37583853316411	0,993567221969293	1,28093344787904	0,991904720702713	1,27620112572835
Morc3	16	93832121	1,10174879262208	1,46850284049105	1,51510950968905	0,964757109829996	1,33742747445935	0,99809824958906	1,34484627478358
Chaf1b	16	93883901	1,02239646836491	1,00521249393107	0,97622558866481	0,952586219963453	0,985511371728351	1,0104076889641	1,00788993918422
Cldn14	16	93919031	0,970146413822059	1,0348612788594	1,01732015565509	0,965130843696864	1,0143925993594	1,0193001916261	0,995602906119206
Sim2	16	94085260	0,944326021853582	1,00592732480631	1,00574875234132	1,02199156060322	1,00629299351755	1,00505588530719	0,98216079854428
Hlcs	16	94128882	1,0217670757558	1,38011406829642	1,26945695179759	1,04086074255846	1,3043361003939	0,964483216170256	1,38522750249511
Gm23062	16	94169302	0,940125140758519	1,00926351350021	0,972216795230167	1,00294865304859	0,998834606656643	1,0476775623792	0,999012576126946
Ripply3	16	94328420	0,981477390192236	1,01415756096304	0,999184916014004	0,983412467267683	1,05632935711804	1,03776858878039	1,08995998459505
Pigp	16	94358763	0,980421201092485	1,10518531034198	1,11369724645921	1,01536540247865	1,12053159448461	1,03075112452623	1,14399247124455
Ttc3	16	94370618	0,983359492905549	1,29701450938348	1,17040745897436	0,980753785409939	1,19657129863722	1,00132389686991	1,21205454345367
Gm23692	16	94429073	0,989074932792862	1,08131745199639	1,05068937033192	1,02678741285675	1,1774737154767	0,944272336010172	1,1459429137841
Dscr3	16	94497783	1,01794753393383	1,4335012234846	1,61166550356644	1,07417229699054	1,35789942434801	1,0099776342021	1,44142432362016
Dyrk1a	16	94570010	0,962617574643148	1,18061731100497	1,11030868062117	1,25407223246049	1,14791231718081	1,02377357952555	1,14624150058925
Kcnj6	16	94749266	0,943837793710049	1,28973819827899	1,23964134381862	1,0187221015777	1,16530263079962	1,01771068262948	1,16229516791615
Kcnj15	16	95257558	0,93560133873069	0,998199764412336	0,920623181867684	1,01940314489574	1,04638197386629	1,06791150814602	1,00495523024986
Erg	16	95359169	1,03213990529756	1,15485573770049	1,18611540321912	0,979821754172185	1,07579151559918	1,03310420591628	1,16539071064885
Ets2	16	95702075	0,933405083809115	1,29298838083143	1,38743609717315	1,00903750792158	1,31245569919269	0,96198630141382	1,26724183514347
Psmg1	16	95979933	1,03114522243008	1,29391637036468	1,46992675672847	1,0512105879505	1,38515555177801	0,979192102314722	1,51309888327264
Brwd1	16	95992092	1,04132454788798	1,42070511515005	1,31705324557955	0,995527811992231	1,2752187751387	0,979345401456428	1,27480127064516
1700093J21Rik	16	96082676	0,95867288365109	1,05419464316894	0,968258887539142	1,01129796573691	1,05746061498276	1,01993863479944	1,0012595685962
Hmgn1	16	96120618	0,912926657951498	1,05557231103807	1,1703717453612	0,960225732847627	1,17823637103093	1,0036987633148	1,12319135158175
Wrb	16	96145407	1,05582190984228	1,34510101315413	1,3744262333047	1,04646254072106	1,35961091645865	1,01339696881537	1,41750973381844
Lca5l	16	96158407	1,02593421093715	1,00146231034735	1,00981448446791	0,99953033328147	0,981175080717637	1,02201451797592	1,07003252386038
Sh3bgr	16	96200470	0,932601921241969	1,02226483210084	0,992990751179764	0,955095293450389	1,06018019022762	1,08038427077709	1,04839478120076
B3galt5	16	96235801	1,00916322690617	1,27732958282342	1,21946133806926	1,03394635002613	1,13373725456195	0,899320362810975	1,27537501976912
Igsf5	16	96361668	0,955093136389861	1,0190734998149	0,968822083974716	0,918845264428027	0,995519895259119	1,01401536028203	1,0691766667426
Itgb2l	16	96422288	0,968571610078499	1,00048424079688	0,953520398446335	1,00043788361703	1,02999261178096	1,07334175093383	0,977559496586377
Pcp4	16	96467606	0,974171048239928	1,07140100685796	1,08148365169395	1,00899247301658	1,07037585756444	0,980373770758519	1,09164567993087
Dscam	16	96592079	0,969057391963545	1,33988068196497	1,33740069660526	1,00899576491205	1,31395977706294	1,07311119079464	1,25542815415852
Bace2	16	97356728	1,03288490453031	1,14299579505501	1,14700600116967	0,986353833961393	1,07384873674423	1,01237936888323	1,10489563808369
Mx1	16	97447035	1,00096016035343	0,978289236836181	1,00617706997298	0,994268142642591	0,998485567671665	0,975417290373495	0,990930718637671
Fam3b	16	97471050	0,964807113211708	0,998646997786266	0,98225893616975	0,967012151113455	1,0097285348267	1,01266196887387	0,976011280506399
Mx2	16	97535308	0,970046343331606	1,02347002482582	1,01231838449726	1,04556623803349	0,966401930469973	1,00988752094574	0,980504266434397
Tmprss2	16	97564684	0,966915402690392	0,967008854109864	0,972847246240455	1,00057866168601	1,01290557673414	1,07641750153848	0,999333486790494
Ripk4	16	97741933	0,972273076933349	1,06015515632907	0,974656114074965	1,02177923442212	0,994308788929662	1,04061900812454	1,04780378389193
Prdm15	16	97791467	0,920492961161864	1,08403893515893	1,10727314614961	0,969212836258464	0,905177302142216	0,945432988173291	0,875872353101967
C2cd2	16	97855210	0,932010001521667	1,29027365189794	1,39274614543659	1,04457009665613	0,992721253668346	0,967372146970045	1,03596690524963
Zbtb21	16	97947435	1,00969860084725	1,15189844856217	1,3807897604056	0,95533922408197	1,01056813428263	1,00960646665664	0,954150954166522

## Sheet: chr17_genesHSA21Plot
swissprot	chromosome_name	start_position	Dp3Yah	Ts65Dn	Dp1Yey	Tg(Dyrk1A)	Dp5Yah,Dp1Rhr	Dp5Yah	Dp1Rhr
Glo1	17	30592866	1,09658343997508	1,04463482261336	1,04799508136462	1,04395886363375	0,979860615223839	0,970197192333078	0,994737791580957
Dnah8	17	30624354	0,976261982188395	1,0177255195503	0,986468548535181	0,98439713448758	1,00083690036945	1,00723857688663	1,00555903625604
Glp1r	17	30901867	0,89581778667565	0,599502875784938	0,719832676053831	0,936667732656698	0,594364636073788	0,763313433738275	1,92366437761544
Umodl1	17	30954679	0,984566824639928	1,07435202334622	0,951182405997737	1,03425408477648	1,0649960045207	1,03592452108854	0,993331992433732
Abcg1	17	31057698	0,971664363691502	0,997985129304506	0,907027284071092	0,987227025097959	0,970588199515133	0,994739280307272	0,938806951908875
Tff3	17	31125306	0,969909227475621	1,00108220541336	0,941638157230748	1,02397811449474	0,976369128711324	1,01106406653771	1,03711710843596
Tff2	17	31141049	1,01418715691319	0,940182418129536	0,938956186797983	0,980482263680825	0,991867313601037	1,02100004318486	1,01164754685229
Tff1	17	31161396	0,957112262881983	0,929667821723597	0,866291045166622	0,957931223003637	1,02501287156901	1,04765200296396	0,986186905527813
Tmprss3	17	31179272	0,910758047434341	0,990012369952245	0,970014434941457	1,04793652812137	0,994963719175965	1,04515650421697	0,980964619375765
Ubash3a	17	31207873	0,976614652778012	1,06215134490965	0,973764043753992	0,983037491333037	0,981217114495369	0,993133981147368	0,989021884335118
Rsph1	17	31255019	1,07903085251248	1,04631139518489	1,03486680595505	1,02583863741867	0,941624196718945	0,900345001727284	1,29797537339452
Slc37a1	17	31295483	0,99003569699255	1,00409044732546	0,940906486119577	1,0328104671155	1,0006189244114	1,02726486444396	1,07044368771807
Pde9a	17	31386234	1,07855997952101	0,951624230632213	1,12284676703869	0,97461561463903	0,995899924673454	0,990929012936208	1,12897971216565
Wdr4	17	31494323	1,02883499962858	0,974608582481916	0,970141427803965	0,982663976739009	1,0544507957539	1,06237305433907	1,0317714980281
Ndufv3	17	31520115	0,934832436187792	1,0607813476874	1,02777270857094	1,03940607703374	1,07506286771982	1,05717032861559	1,07339488789576
4833413E03Rik	17	31557126	0,994835254461966	1,02131353876004	0,940768561240081	0,957322583863	1,02303039476483	1,01454005620955	0,974299963511306
Pknox1	17	31564749	0,96418888928744	1,04308412943628	0,998220001072597	0,936506605779142	1,03661762192041	0,988651804580369	1,04593169694879
Cbs	17	31612623	0,964483072782639	0,844670193469717	0,724405143932328	1,00704839809111	0,764361805163066	0,806563515787614	0,826944051248538
U2af1	17	31647082	0,963865287057074	1,01688114502735	1,04034413033948	1,00541458676921	1,00164913224238	0,932911829882882	1,00163058626324
Cryaa	17	31677933	0,9729420312398	1,01288301151928	0,960038389355866	1,04926180761394	0,969899011050594	1,02100289007225	1,02076754196993
Sik1	17	31844248	0,895679745748669	0,869508208491088	1,05253926643693	0,95518247699147	0,999087102459047	1,02861497437672	0,988456848880879
Hsf2bp	17	31944769	0,943830153121778	1,01367704644395	0,993223831938066	0,99804024081136	0,979038438034729	1,01699746366333	0,976293206418086
Rrp1b	17	32036100	1,05270824657245	1,00180180027412	1,00897957664849	1,02797000926742	0,912113678343507	0,906745919035266	0,951175098235332
Pdxk-ps	17	32076083	0,985522779305138	1,01021055002854	1,02534120238752	0,975086050658502	1,049621267314	0,95770803573574	1,03593655251559
Notch3	17	32120820	0,963522637385009	0,991914672646774	0,947878126747705	0,980806843870315	0,952770507708416	0,95492343058715	0,919144111135516
Ephx3	17	32183770	1,01563054879205	0,999632309263105	0,946293970857913	1,03550206556864	1,01306709395768	1,00529748965737	1,02268030660787
Brd4	17	32196274	0,967676557590883	0,999255024574234	1,04154454958074	0,982415314962429	0,967416791357424	1,02971752969658	0,945953509367728

## Sheet: CH17CentromericPlot
swissprot	chromosome_name	start_position	Dp3Yah	Ts65Dn	Dp1Yey	Tg(Dyrk1A)	Dp5Yah,Dp1Rhr	Dp5Yah	Dp1Rhr
Gm5479	17	3056687	1,02222948244791	1,01077313799629	1,13395806184023	1,05554279321518	1,05258948164406	1,04909302280123	1,03975291860739
Pisd-ps2	17	3076578	1,02532004409669	1,20667812469051	1,1290171577267	0,977759245530793	0,959357860709271	0,985847598711717	1,00086707358823
Scaf8	17	3114972	1,00655870063939	1,28601558679886	1,03337937672895	0,994922009852627	0,98319312489978	0,992095926344585	0,966512547203529
Tiam2	17	3326573	0,950602659847405	1,3252768025002	0,984095600065741	1,04583867688822	1,07402659640756	1,00509085511413	0,936166321991549
Tfb1m	17	3519263	1,01951626347538	1,42494974018692	1,13863020538878	1,0739113524361	1,09928225548707	1,05598020744704	1,19007079763224
Cldn20	17	3532554	0,989746173183602	1,05141712366803	0,91071086238143	0,977152588188051	1,02912155018787	1,02339129088473	1,00554955171835
Nox3	17	3635240	0,995872839986739	0,998219295509357	0,976098920472256	0,966410439987332	0,981230240017453	0,980365952403746	0,997707183968191
Gm23186	17	4678020	1,03734557664076	0,978594882073315	1,03052164355786	1,00328877762568	0,985990222624474	0,916810552235096	0,947826703845015
Arid1b	17	4994332	0,977933504743693	1,29424059457656	1,0014993826485	0,984438992863506	0,961228297490185	0,991034880057157	0,986456565526337
Tmem242	17	5410870	1,04160283250569	1,48954849085509	1,02895762285714	1,0393252676042	1,05093683614949	0,9704971010611	1,07144167739987
Ldhal6b	17	5417323	0,979832739386129	1,0599142463949	0,955137281791221	0,945082060872399	1,00452843617156	1,05056603710827	1,01177347590469
Zdhhc14	17	5492600	1,05906520071281	1,30994719788332	0,975565475838938	1,04633695826895	0,924938518352525	0,98005668525535	1,02001906451819
Snx9	17	5841328	1,01920880193856	1,33907292633975	0,934489616343362	1,00843716760023	0,946538791677264	0,923629316018117	1,08892658584163
Synj2	17	5941280	0,913852148271167	1,34865816297613	1,00930720776209	0,978995105622311	0,992923413680148	0,999434117220258	0,919365689542326
Serac1	17	6042196	0,968883091836245	1,40474381040527	1,08788642884786	1,01290120200805	1,01317325266883	0,997921220329895	1,03198113062343
Gtf2h5	17	6079786	1,00640661304174	1,34440038458994	0,980507414568423	1,0380992710223	1,05187972117335	1,03321493634368	1,07512648520862
Tulp4	17	6106437	0,975466220436929	1,34882807984515	1,00484548445312	0,988219472953246	0,946608828348824	0,970744450433091	0,970646738903207
Tmem181a	17	6256950	1,05602615654072	1,35452743691826	0,970863328042698	0,973777225463703	0,977478961643595	0,978358848151475	0,987844372063984
Dynlt1f	17	6648941	1,0391767072391	1,35520652316476	1,15403624397233	1,01054534872789	1,05714618384209	0,928652817844715	1,22636816540262
Sytl3	17	6673458	0,960118215209328	1,01055089365847	0,957285750109252	0,991758682375722	0,978209476638378	1,03814097916411	1,02392913379669
Ezr	17	6738041	1,01468037187107	1,34374654721475	1,03385181023177	1,01616855082181	0,975638037927764	0,919446772025201	1,21606807391529
Mir692-1	17	6895229	1,01146291205778	0,905946315417359	1,11973902213024	0,954440298877085	1,00550862509692	0,909829255336082	1,07704315684166
Rsph3b	17	6904716	1,02251362902483	1,46027608030973	1,13254557822799	1,01311010231972	1,05028004138782	0,99284532570188	1,11736169202995
Gm1604b	17	7025837	0,972943178641297	1,1157097808088	1,00226758964421	1,03805690317569	1,05778393475978	1,06157437818709	1,02697602792291
Rps6ka2	17	7170115	0,998123058672478	1,33218276844097	0,990408714925823	1,01530761158172	0,967392225902227	0,957685758156026	1,07468471868816
Gm9992	17	7363712	0,965844407439063	0,962879125747998	0,918165403409388	0,972363814866598	0,957119259596059	1,06922394706247	0,941291626861296
Fndc1	17	7738569	1,02921836266345	1,19104238552926	1,03550321994929	1,03063837325744	1,02673749419346	1,00670008459213	1,02775665464988
Tagap	17	7926000	1,00111410966673	1,22812961606664	1,03227371003525	0,971963602740624	0,954806166925437	0,959340351932732	0,937858139032033
Rnaset2a	17	8128610	1,01674536945308	1,30731831208133	1,08282539222409	1,03459855357861	1,06483870969056	1,01977947277317	1,21527350970257
Fgfr1op	17	8165501	0,982663188588747	1,25478445154112	1,00709923903945	0,918691791027587	0,994108125928683	0,993815878514239	0,962802497525823
Ccr6	17	8236043	1,01271181950188	1,06922054290151	0,935291079050746	0,977784991387966	1,04330670384688	1,08900678910324	1,01800623162178
Mpc1	17	8282904	1,04017851327132	1,32864111206509	1,06761893772793	1,02341413117124	1,02184767139503	1,0220916345439	1,03534822423408
4930506C21Rik	17	8293366	1,02987215789052	1,29847931814073	1,07518991021251	1,08411311583193	1,01725077573992	1,00787040794451	1,17012221601124
Sft2d1	17	8311102	1,04247854377529	1,35216490922313	1,03952348655034	1,01177663714234	0,988983509562376	1,02233547013586	1,06793664451937
Prr18	17	8340406	1,01197913535555	1,14144563116503	0,941046168677188	1,01234465412148	0,969359977645011	1,01406707701465	1,02858730974559
T2	17	8372396	0,973022031815903	1,02406273100312	1,002462818564	0,956794274934219	1,01531136086648	1,04868337142473	1,04089310536354
T	17	8434423	0,997057363697304	0,983732832076647	0,928110985896223	0,989277853618773	1,0134812439588	1,0402195396289	0,989061689592626
Pde10a	17	8525372	1,03982395056357	1,32316153877547	1,03602370607919	1,01972832004196	0,931569104125983	0,952740094791379	0,950698104302288
Gm17087	17	8565852	1,00378798904591	0,988311954001288	1,03048019348966	0,970701542229615	1,01395237447839	1,01413469963306	1,01024394379989
1700010I14Rik	17	8988333	0,96576281439737	1,10153058878607	1,0030769275939	1,00376691713671	1,01196363418088	1,05224539439144	1,08674301093802
6530411M01Rik	17	9147719	0,980284831442211	1,03059146424388	1,03527824497634	0,976630095309472	1,03237051517853	1,07651998793216	1,00183691342108
Gm8492	17	9320395	0,998857898682916	0,997920296659317	1,00751658675665	0,991322941468386	1,001682188934	1,01091673618649	1,01073586687871
Pabpc6	17	9666497	0,976345301724725	0,995176479307825	1,00038417561421	0,990274076658712	0,964883028240842	0,952370366932784	0,981669552922475
Qk	17	10206471	1,02452513332489	0,972070318302767	1,00843097075485	0,973450942370701	0,96894038740577	0,983231673015642	0,971711686955228
