# Supplementary material for: Multi-influential genetic interactions alter behaviour and cognition through six main biological cascades in Down syndrome mouse models
Source: Hum Mol Genet. 2021 Mar 9;30(9):771–88. doi: 10.1093/hmg/ddab012 (PMC8161522; doi:10.1093/hmg/ddab012)
Supplement: S5_Table_ddab012 [file s5_table_ddab012.zip]

Archive with 1 entries (1 files):
- S5_Table_ddab012.ods
