# Supplementary material for: Multi-influential genetic interactions alter behaviour and cognition through six main biological cascades in Down syndrome mouse models
Source: Hum Mol Genet. 2021 Mar 9;30(9):771–88. doi: 10.1093/hmg/ddab012 (PMC8161522; doi:10.1093/hmg/ddab012)
Supplement: S5_Table_ddab012 [file s5_table_ddab012.zip › S5_Table_ddab012.ods]

## Sheet: ordered_pathways_Grouped
Pathway	GeneSet_Type	Pathway_Regulation	count_miceLines	MiceLineName	count_genes	swissprot	Group
myelin_sheath	GOs:cc	Upregulated	2	Dp1Yey Tg(Dyrk1A)	11	Anxa2 Car13 Cldn5 Cycs Eef1a1 Ermn Hspd1 Myoc Pllp Prdx1 Prdx3	Synaptic related
SNARE_complex	GOs:cc	Upregulated	2	Dp1Yey Tg(Dyrk1A)	3	Bet1 Doc2b Stx11	Synaptic related
modulation_of_chemical_synaptic_transmission	GOs:BP	Downregulated	2	Dp1Yey Dp1Rhr	45	Agt Arc Cacna2d2 Cbln1 Cckbr Cd38 Chrna4 Crhr2 Cux2 Dbi Edn3 Egr1 Grid2 Grid2ip Htr2c Kcnn2 Kdr Kit Mef2c Mir128-2 Mir150 Mir15a Mir181b-1 Mir181c Mir22 Mir23a Mir320 Mir383 Mir540 Mir667 Mir674 Mir99a Musk Ngf Npas4 Npy2r Ntf3 Ntsr1 Ptgs2 Rab3b S100b Sncg Tac1 Tshz3 Unc13c	Synaptic related
axon_development	GOs:BP	Downregulated	2	Dp5Yah.Dp1Rhr Dp1Rhr	40	Bmp7 Celsr3 Cntn4 Crtac1 Drd2 Dscam Efna2 Egr2 Fgfr3 Folr1 Kif13b Lama2 Lrrc55 Mark2 Mif Mir9-1 Mmp2 Nin Notch1 Nr2e1 Nr4a2 Ntf3 Ogn Otx2 Plxnb2 Plxnb3 Ptprz1 Rnd2 Robo3 Sema3c Sema4a Shox2 Slit2 Slitrk6 Smo Tbce Tnc Vegfa Wnt5a Zic2	Synaptic related
regulation_of_synaptic_plasticity	GOs:BP	Downregulated	2	Dp5Yah.Dp1Rhr Dp1Rhr	40	Agt Arc Arf1 Cbln1 Cd38 Cpeb1 Crhr2 Drd2 Egr1 Eif2ak4 Eif4ebp2 Grid2 Grik2 Kdr Kmt2a Mef2c Mir128-1 Mir134 Mir138-2 Mir15a Mir181b-1 Mir300 Mir369 Mir382 Mir384 Mir421 Mir487b Mir541 Mir674 Mir9-1 Mir99a Mirlet7c-1 Npas4 Nr2e1 Ptgs2 S100b Serpine2 Tshz3 Unc13c Vgf	Synaptic related
axonogenesis	GOs:BP	Downregulated	2	Dp5Yah.Dp1Rhr Dp1Rhr	35	Bmp7 Celsr3 Cntn4 Drd2 Dscam Efna2 Egr2 Fgfr3 Kif13b Lama2 Lrrc55 Mark2 Mir9-1 Nin Notch1 Nr2e1 Nr4a2 Ntf3 Ogn Otx2 Plxnb2 Plxnb3 Ptprz1 Rnd2 Robo3 Sema3c Sema4a Shox2 Slit2 Slitrk6 Smo Tbce Vegfa Wnt5a Zic2	Synaptic related
axon	GOs:cc	Downregulated	2	Dp5Yah Dp1Rhr	33	Aqp1 Calb2 Cdh9 Cldn5 Crhr2 Dicer1 Drd2 Dynlt1f Grik2 Hcn4 Hspb1 Il1r1 Kif13b Mme Myoc Nav1 Nin Npy Ntsr1 Park7 Ptprz1 Robo3 Serpinf1 Slc17a6 Slc17a8 Slc18a2 Slc38a2 Smo Sncg Stx1a Syt2 Tac1 Trpm7	Synaptic related
positive_regulation_of_synaptic_transmission	GOs:BP	Downregulated	2	Dp1Yey Dp1Rhr	26	Arc Cckbr Crhr2 Cux2 Dbi Htr2c Mir128-2 Mir150 Mir15a Mir181b-1 Mir181c Mir22 Mir23a Mir320 Mir383 Mir540 Mir667 Mir674 Mir99a Musk Ntsr1 Ptgs2 Rab3b S100b Tac1 Tshz3	Synaptic related
neural_tube_development	GOs:BP	Downregulated	2	Dp5Yah.Dp1Rhr Dp5Yah	23	Aldh1a2 Bmp4 Bmp5 Bmp7 Cecr2 Cluap1 Dact1 Folr1 Gbx2 Gpr161 Itpk1 Med12 Plxnb2 Sdc4 Sema3c Sfrp1 Smo Spint2 Tcf7l2 Tgfb2 Traf6 Zfp36l1 Zic2	Synaptic related
neuron_to_neuron_synapse	GOs:cc	Downregulated	2	Dp5Yah Dp1Rhr	20	Cacng5 Chrm4 Chrna3 Cpeb1 Dnajb1 Drd2 Entpd1 Grik2 Hspb1 Il1r1 Itga8 Lzts3 Mir134 Mir99a Myd88 Ntsr1 Pdzd2 Shank2 Smo Stx1a	Synaptic related
asymmetric_synapse	GOs:cc	Downregulated	2	Dp5Yah Dp1Rhr	19	Cacng5 Chrm4 Chrna3 Cpeb1 Dnajb1 Drd2 Entpd1 Grik2 Hspb1 Il1r1 Itga8 Lzts3 Mir134 Mir99a Myd88 Pdzd2 Shank2 Smo Stx1a	Synaptic related
neuron_migration	GOs:BP	Downregulated	2	Dp5Yah.Dp1Rhr Dp1Rhr	19	Axl Celsr3 Ddit4 Drd2 Flna Gas6 Il1r1 Mark2 Mef2c Nde1 Nr2f2 Nr4a2 Pex2 Plxnb2 Ptprz1 Robo3 Satb2 Vegfa Zfp609	Synaptic related
postsynaptic_density	GOs:cc	Downregulated	2	Dp5Yah Dp1Rhr	19	Cacng5 Chrm4 Chrna3 Cpeb1 Dnajb1 Drd2 Entpd1 Grik2 Hspb1 Il1r1 Itga8 Lzts3 Mir134 Mir99a Myd88 Pdzd2 Shank2 Smo Stx1a	Synaptic related
postsynaptic_specialization	GOs:cc	Downregulated	2	Dp5Yah Dp1Rhr	19	Cacng5 Chrm4 Chrna3 Cpeb1 Dnajb1 Drd2 Entpd1 Grik2 Hspb1 Il1r1 Itga8 Lzts3 Mir134 Mir99a Myd88 Pdzd2 Shank2 Smo Stx1a	Synaptic related
long-term_synaptic_potentiation	GOs:BP	Downregulated	2	Dp5Yah.Dp1Rhr Dp1Rhr	16	Drd2 Eif2ak4 Mir128-1 Mir134 Mir138-2 Mir300 Mir369 Mir382 Mir384 Mir421 Mir487b Mir541 Mir9-1 Mirlet7c-1 Nr2e1 Serpine2	Synaptic related
neural_tube_formation	GOs:BP	Downregulated	2	Dp5Yah.Dp1Rhr Dp5Yah	14	Bmp4 Bmp5 Bmp7 Cecr2 Cluap1 Folr1 Med12 Plxnb2 Sdc4 Sfrp1 Spint2 Tgfb2 Traf6 Zic2	Synaptic related
primary_neural_tube_formation	GOs:BP	Downregulated	2	Dp5Yah.Dp1Rhr Dp5Yah	14	Bmp4 Bmp5 Bmp7 Cecr2 Cluap1 Folr1 Med12 Plxnb2 Sdc4 Sfrp1 Spint2 Tgfb2 Traf6 Zic2	Synaptic related
neural_tube_closure	GOs:BP	Downregulated	2	Dp5Yah.Dp1Rhr Dp5Yah	12	Bmp4 Cecr2 Cluap1 Folr1 Med12 Plxnb2 Sdc4 Sfrp1 Spint2 Tgfb2 Traf6 Zic2	Synaptic related
long-term_synaptic_potentiation	GOs:BP	Downregulated	2	Dp1Yey Dp1Rhr	11	Dbi Mir128-2 Mir150 Mir181c Mir22 Mir23a Mir320 Mir383 Mir540 Mir667 Musk	Synaptic related
postsynapse	GOs:cc	Downregulated	2	Dp5Yah.Dp1Rhr Dp1Rhr	10	Cbln1 Chrna1 Chrnb3 Cryab Gabra3 Gabrr2 Grid2 Kctd16 Lin7b Rgs10	Synaptic related
postsynapse	GOs:cc	Downregulated	2	Dp5Yah Dp1Rhr	9	Chrm2 Chrna4 Chrna5 Glra3 Il1rapl1 Kcnj2 Kcnn2 Shank2 Stx1a	Synaptic related
postsynapse	GOs:cc	Downregulated	2	Dp5Yah.Dp1Rhr Dp5Yah	7	Cadps2 Grik1 Grik3 Hip1 P2ry1 Plcb4 Tiam1	Synaptic related
Long-term_potentiation	Kegg:Pathway	Downregulated	2	Dp5Yah.Dp1Rhr Dp5Yah	4	Atf4 Calml4 Plcb4 Rps6ka3	Synaptic related
Long-term_depression	Kegg:Pathway	Downregulated	2	Dp5Yah.Dp1Rhr Dp5Yah	3	Pla2g4a Pla2g4e Plcb4	Synaptic related
long-term_synaptic_potentiation	GOs:BP	Downregulated	2	Dp1Yey Dp5Yah.Dp1Rhr	1	Mir125a	Synaptic related
mRNA_processing	GOs:BP	Upregulated	2	Dp1Yey Tg(Dyrk1A)	30	Adarb2 Cstf3 Dyrk1a Gemin5 Gm16381 Lsm1 Lsm6 Malat1 Nol3 Nova1 Pan2 Phf5a Ppil3 Pqbp1 Prpf18 Prpf38b Rbbp6 Rbm11 Rngtt Sf3b4 Sf3b6 Slbp Smndc1 Snrpg Srrm4 Srsf3 Tia1 Tra2a Ubl5 Zfp36l1	Transcription & epigenomic regulation related
RNA_splicing	GOs:BP	Upregulated	2	Dp1Yey Tg(Dyrk1A)	24	Clk4 Dyrk1a Gemin5 Gm16381 Lsm1 Lsm6 Malat1 Nol3 Nova1 Phf5a Ppil3 Pqbp1 Prpf18 Prpf38b Rbm11 Sf3b4 Sf3b6 Smndc1 Snrpg Srrm4 Srsf3 Tia1 Tra2a Ubl5	Transcription & epigenomic regulation related
ncRNA_metabolic_process	GOs:BP	Upregulated	2	Dp1Yey Tg(Dyrk1A)	23	Cdk5rap1 Chd7 Ddx4 Dgcr8 Dimt1 Dus4l Exosc8 H2afy2 Ice2 Isg20 Lsm6 Mphosph10 Mrpl1 Nsun3 Nudt16 Osgep Riok2 Rpl14 Sirt7 Trmt112 Trmt44 Utp18 Wdr43	Transcription & epigenomic regulation related
cofactor_binding	GOs:mf	Upregulated	2	Dp1Rhr Tg(Dyrk1A)	18	Adh1 Akr1b10 Alas2 Bdh2 Cbr4 Crym Cybb Ddo Etnppl Gldc Idh1 Maob Nqo2 Scp2 Sirt4 Sirt7 Th Xdh	Transcription & epigenomic regulation related
ncRNA_processing	GOs:BP	Upregulated	2	Dp1Yey Tg(Dyrk1A)	18	Cdk5rap1 Chd7 Dgcr8 Dimt1 Dus4l Exosc8 Isg20 Lsm6 Mphosph10 Mrpl1 Nsun3 Osgep Riok2 Rpl14 Trmt112 Trmt44 Utp18 Wdr43	Transcription & epigenomic regulation related
nuclear_speck	GOs:cc	Upregulated	2	Dp1Yey Tg(Dyrk1A)	16	Dyrk1a Fam206a Gtf2e2 Hspa1a Malat1 Mef2c Nr4a2 Osgep Phf5a Pou4f2 Pqbp1 Rbm11 Srsf3 Zbtb16 Zcchc12 Zfp830	Transcription & epigenomic regulation related
rRNA_processing	GOs:BP	Upregulated	2	Dp1Yey Tg(Dyrk1A)	13	Chd7 Dimt1 Exosc8 Isg20 Lsm6 Mphosph10 Mrpl1 Nsun3 Riok2 Rpl14 Trmt112 Utp18 Wdr43	Transcription & epigenomic regulation related
mitochondrial_gene_expression	GOs:BP	Upregulated	2	Dp1Yey Tg(Dyrk1A)	7	Cdk5rap1 Mrpl47 Mrps18c Mrps21 Mrps25 Nsun3 Tfam	Transcription & epigenomic regulation related
DNA-directed_RNA_polymerase_complex	GOs:cc	Upregulated	2	Dp1Yey Tg(Dyrk1A)	4	Gtf2a2 Gtf2b Gtf2e2 Polr3g	Transcription & epigenomic regulation related
nuclear_DNA-directed_RNA_polymerase_complex	GOs:cc	Upregulated	2	Dp1Yey Tg(Dyrk1A)	4	Gtf2a2 Gtf2b Gtf2e2 Polr3g	Transcription & epigenomic regulation related
RNA_polymerase_complex	GOs:cc	Upregulated	2	Dp1Yey Tg(Dyrk1A)	4	Gtf2a2 Gtf2b Gtf2e2 Polr3g	Transcription & epigenomic regulation related
catalytic_activity,_acting_on_a_tRNA	GOs:mf	Upregulated	2	Dp1Yey Tg(Dyrk1A)	3	Dus4l Nsun3 Trmt44	Transcription & epigenomic regulation related
DNA-directed_RNA_polymerase_II,_holoenzyme	GOs:cc	Upregulated	2	Dp1Yey Tg(Dyrk1A)	3	Gtf2a2 Gtf2b Gtf2e2	Transcription & epigenomic regulation related
regulation_of_chromosome_organization	GOs:BP	Downregulated	2	Dp5Yah Dp1Rhr	24	Akap8 Akap8l Atr Atrx Bcl6 Igf2 Kdm3a Kdm5a Kmt2a Kmt2b Naa10 Padi2 Paxbp1 Pinx1 Pot1b Prkcq Psmg2 Sfpq Smc5 Smg1 Ten1 Terc Vegfa Xbp1	Transcription & epigenomic regulation related
covalent_chromatin_modification	GOs:BP	Downregulated	2	Dp5Yah Dp1Rhr	19	Arid4a Arid4b Atrx Bcl6 Chd9 Cul4b Ing5 Kdm3a Kdm5a Kdm7a Kmt2b Kmt2c Ppp1r1b Prdm5 Ruvbl1 Rybp Setd1b Setdb2 Smarcd2	Transcription & epigenomic regulation related
covalent_chromatin_modification	GOs:BP	Downregulated	2	Dp5Yah.Dp1Rhr Dp5Yah	16	Apobec1 Crtc2 Dot1l Eya4 Hmgn3 Iws1 Kdm4d Msl2 Mtf2 Nipbl Ogt Rbm14 Smok3c Taf12 Usp51 Vrk1	Transcription & epigenomic regulation related
histone_modification	GOs:BP	Downregulated	2	Dp5Yah Dp1Rhr	16	Arid4a Arid4b Atrx Bcl6 Cul4b Ing5 Kdm3a Kdm5a Kdm7a Kmt2b Kmt2c Ppp1r1b Prdm5 Ruvbl1 Rybp Setdb2	Transcription & epigenomic regulation related
transcriptional_repressor_activity,_RNA_polymerase_II_transcription_regulatory_region_seq	GOs:mf	Downregulated	2	Dp3Yah Dp1Rhr	16	Aebp1 Bcl6 Bhlhe40 Btg2 Cux2 Ets2 Hsf1 Ifi203 Mxd1 Nfil3 Prdm5 Satb1 Tshz2 Tshz3 Zbtb16 Zgpat	Transcription & epigenomic regulation related
transcriptional_activator_activity,_RNA_polymerase_II_core_promoter_proximal_region_seque	GOs:mf	Downregulated	2	Dp3Yah Ts65Dn	15	Creb3l1 Dbp Fos Gabpa Junb Neurod6 Nkx2-9 Pgr Pitx1 Pitx3 Smad2 Sox11 Sox12 Tead1 Zic3	Transcription & epigenomic regulation related
histone_modification	GOs:BP	Downregulated	2	Dp5Yah.Dp1Rhr Dp5Yah	14	Crtc2 Dot1l Eya4 Iws1 Kdm4d Msl2 Mtf2 Nipbl Ogt Rbm14 Smok3c Taf12 Usp51 Vrk1	Transcription & epigenomic regulation related
transcriptional_activator_activity,_RNA_polymerase_II_core_promoter_proximal_region_seque	GOs:mf	Downregulated	2	Dp3Yah Tg(Dyrk1A)	13	Bcl11b Elk1 Foxc2 Jun Klf10 Klf5 Mef2c Neurod1 Nr4a3 Plagl2 Pou4f2 Sox18 Sox21	Transcription & epigenomic regulation related
transcriptional_activator_activity,_RNA_polymerase_II_transcription_regulatory_region_seq	GOs:mf	Downregulated	2	Dp3Yah Ts65Dn	12	Alx4 Gabpa Neurod6 Nkx2-9 Pgr Pitx1 Pitx3 Six6 Smad2 Sox12 Tardbp Tead1	Transcription & epigenomic regulation related
circadian_regulation_of_gene_expression	GOs:BP	Downregulated	2	Dp5Yah.Dp1Rhr Dp5Yah	12	Atf4 Bhlhe40 Ciart Drd2 Gfpt1 Hdac3 Kmt2a Ogt Per1 Per2 Rora Zfhx3	Transcription & epigenomic regulation related
core_promoter_proximal_region_DNA_binding	GOs:mf	Downregulated	2	Dp3Yah Ts65Dn	11	Bhlhe41 Gabpa Neurod6 Nkx2-9 Pgr Pitx1 Pitx3 Rfx3 Smad2 Sox10 Tead1	Transcription & epigenomic regulation related
core_promoter_proximal_region_sequence-specific_DNA_binding	GOs:mf	Downregulated	2	Dp3Yah Ts65Dn	11	Bhlhe41 Gabpa Neurod6 Nkx2-9 Pgr Pitx1 Pitx3 Rfx3 Smad2 Sox10 Tead1	Transcription & epigenomic regulation related
RNA_polymerase_II_core_promoter_proximal_region_sequence-specific_DNA_binding	GOs:mf	Downregulated	2	Dp3Yah Ts65Dn	11	Bhlhe41 Gabpa Neurod6 Nkx2-9 Pgr Pitx1 Pitx3 Rfx3 Smad2 Sox10 Tead1	Transcription & epigenomic regulation related
transcription_factor_activity,_RNA_polymerase_II_core_promoter_proximal_region_sequence-s	GOs:mf	Downregulated	2	Dp3Yah Ts65Dn	11	Bhlhe41 Dach1 Gabpa Neurod6 Nkx2-9 Pgr Pitx1 Pitx3 Smad2 Sox12 Tead1	Transcription & epigenomic regulation related
transcription_factor_activity,_RNA_polymerase_II_core_promoter_proximal_region_sequence-s	GOs:mf	Downregulated	2	Dp3Yah Dp1Rhr	9	Ar Arntl Atf4 Bhlhe40 Hsf1 Mxd1 Nfya Onecut2 Tfcp2	Transcription & epigenomic regulation related
covalent_chromatin_modification	GOs:BP	Downregulated	2	Dp5Yah.Dp1Rhr Dp1Rhr	8	0610010K14Rik Hlcs Hopx Kat2b Pbrm1 Rrp8 Satb1 Wdr61	Transcription & epigenomic regulation related
transcription_factor_activity,_RNA_polymerase_II_core_promoter_proximal_region_sequence-s	GOs:mf	Downregulated	2	Ts65Dn Tg(Dyrk1A)	8	Gzf1 Hes1 Irf7 Mafb Mybl2 Onecut1 Rest Tbx3	Transcription & epigenomic regulation related
transcriptional_activator_activity,_RNA_polymerase_II_transcription_regulatory_region_seq	GOs:mf	Downregulated	2	Dp3Yah Tg(Dyrk1A)	8	Bcl11b Fezf2 Gbx2 Jun Plagl2 Pou4f2 Rel Trps1	Transcription & epigenomic regulation related
nuclear_receptor_activity	GOs:mf	Downregulated	2	Dp1Rhr Tg(Dyrk1A)	7	Nr2f1 Nr2f2 Nr4a1 Nr4a2 Nr4a3 Rora Rxrg	Transcription & epigenomic regulation related
core_promoter_proximal_region_DNA_binding	GOs:mf	Downregulated	2	Dp3Yah Tg(Dyrk1A)	7	Ascl1 Bcl11b Cxxc1 Fezf2 Foxp2 Jun Pou4f2	Transcription & epigenomic regulation related
core_promoter_proximal_region_sequence-specific_DNA_binding	GOs:mf	Downregulated	2	Dp3Yah Tg(Dyrk1A)	7	Ascl1 Bcl11b Cxxc1 Fezf2 Foxp2 Jun Pou4f2	Transcription & epigenomic regulation related
core_promoter_proximal_region_DNA_binding	GOs:mf	Downregulated	2	Dp1Rhr Tg(Dyrk1A)	7	Ebf1 Gcfc2 Mybl1 Nr2f1 Rfx7 Smarcd2 Zfp692	Transcription & epigenomic regulation related
core_promoter_proximal_region_sequence-specific_DNA_binding	GOs:mf	Downregulated	2	Dp1Rhr Tg(Dyrk1A)	7	Ebf1 Gcfc2 Mybl1 Nr2f1 Rfx7 Smarcd2 Zfp692	Transcription & epigenomic regulation related
RNA_polymerase_II_core_promoter_proximal_region_sequence-specific_DNA_binding	GOs:mf	Downregulated	2	Dp1Rhr Tg(Dyrk1A)	7	Ebf1 Gcfc2 Mybl1 Nr2f1 Rfx7 Smarcd2 Zfp692	Transcription & epigenomic regulation related
core_promoter_proximal_region_DNA_binding	GOs:mf	Downregulated	2	Ts65Dn Dp1Rhr	7	Atf7 Dlx5 Erg Glis3 Insm1 Ndn Zbtb14	Transcription & epigenomic regulation related
core_promoter_proximal_region_sequence-specific_DNA_binding	GOs:mf	Downregulated	2	Ts65Dn Dp1Rhr	7	Atf7 Dlx5 Erg Glis3 Insm1 Ndn Zbtb14	Transcription & epigenomic regulation related
RNA_polymerase_II_core_promoter_proximal_region_sequence-specific_DNA_binding	GOs:mf	Downregulated	2	Ts65Dn Dp1Rhr	7	Atf7 Dlx5 Erg Glis3 Insm1 Ndn Zbtb14	Transcription & epigenomic regulation related
core_promoter_proximal_region_DNA_binding	GOs:mf	Downregulated	2	Dp3Yah Dp1Rhr	7	Ar Atf4 Hsf1 Mxd1 Nfya Onecut2 Tfcp2	Transcription & epigenomic regulation related
core_promoter_proximal_region_sequence-specific_DNA_binding	GOs:mf	Downregulated	2	Dp3Yah Dp1Rhr	7	Ar Atf4 Hsf1 Mxd1 Nfya Onecut2 Tfcp2	Transcription & epigenomic regulation related
RNA_polymerase_II_core_promoter_proximal_region_sequence-specific_DNA_binding	GOs:mf	Downregulated	2	Dp3Yah Dp1Rhr	7	Ar Atf4 Hsf1 Mxd1 Nfya Onecut2 Tfcp2	Transcription & epigenomic regulation related
transcriptional_activator_activity,_RNA_polymerase_II_transcription_regulatory_region_seq	GOs:mf	Downregulated	2	Ts65Dn Tg(Dyrk1A)	7	Barx1 Mafb Mybl2 Onecut1 Plagl1 Rest Zfp715	Transcription & epigenomic regulation related
transcriptional_activator_activity,_RNA_polymerase_II_transcription_regulatory_region_seq	GOs:mf	Downregulated	2	Dp3Yah Dp1Rhr	7	Ar Arntl Atf4 Etv5 Nfya Onecut2 Tfcp2	Transcription & epigenomic regulation related
transcription_factor_activity,_direct_ligand_regulated_sequence-specific_DNA_binding	GOs:mf	Downregulated	2	Dp1Rhr Tg(Dyrk1A)	7	Nr2f1 Nr2f2 Nr4a1 Nr4a2 Nr4a3 Rora Rxrg	Transcription & epigenomic regulation related
transcriptional_activator_activity,_RNA_polymerase_II_core_promoter_proximal_region_seque	GOs:mf	Downregulated	2	Ts65Dn Tg(Dyrk1A)	6	Ebf3 Mafb Mkx Mybl2 Onecut1 Zic2	Transcription & epigenomic regulation related
RNA_polymerase_II_core_promoter_proximal_region_sequence-specific_DNA_binding	GOs:mf	Downregulated	2	Dp3Yah Tg(Dyrk1A)	6	Ascl1 Bcl11b Fezf2 Foxp2 Jun Pou4f2	Transcription & epigenomic regulation related
transcription_factor_activity,_RNA_polymerase_II_core_promoter_proximal_region_sequence-s	GOs:mf	Downregulated	2	Dp3Yah Tg(Dyrk1A)	6	Ascl1 Bcl11b Foxp2 Jun Plagl2 Pou4f2	Transcription & epigenomic regulation related
transcription_factor_activity,_RNA_polymerase_II_core_promoter_proximal_region_sequence-s	GOs:mf	Downregulated	2	Dp1Rhr Tg(Dyrk1A)	6	Ebf1 Gcfc2 Mybl1 Nr2f1 Zfp692 Zfp90	Transcription & epigenomic regulation related
transcription_factor_activity,_RNA_polymerase_II_core_promoter_proximal_region_sequence-s	GOs:mf	Downregulated	2	Ts65Dn Dp1Rhr	6	Atf7 Dlx5 Glis3 Insm1 Ndn Zbtb14	Transcription & epigenomic regulation related
histone_modification	GOs:BP	Downregulated	2	Dp5Yah.Dp1Rhr Dp1Rhr	5	Hlcs Hopx Kat2b Satb1 Wdr61	Transcription & epigenomic regulation related
core_promoter_proximal_region_DNA_binding	GOs:mf	Downregulated	2	Ts65Dn Tg(Dyrk1A)	5	Gzf1 Mafb Mybl2 Smad6 Tbx3	Transcription & epigenomic regulation related
core_promoter_proximal_region_sequence-specific_DNA_binding	GOs:mf	Downregulated	2	Ts65Dn Tg(Dyrk1A)	5	Gzf1 Mafb Mybl2 Smad6 Tbx3	Transcription & epigenomic regulation related
RNA_polymerase_II_core_promoter_proximal_region_sequence-specific_DNA_binding	GOs:mf	Downregulated	2	Ts65Dn Tg(Dyrk1A)	5	Gzf1 Mafb Mybl2 Smad6 Tbx3	Transcription & epigenomic regulation related
transcriptional_activator_activity,_RNA_polymerase_II_transcription_regulatory_region_seq	GOs:mf	Downregulated	2	Ts65Dn Dp1Rhr	3	Dlx5 Glis3 Ndn	Transcription & epigenomic regulation related
transcriptional_activator_activity,_RNA_polymerase_II_transcription_regulatory_region_seq	GOs:mf	Downregulated	2	Dp1Rhr Tg(Dyrk1A)	2	Ebf1 Mybl1	Transcription & epigenomic regulation related
ribonucleoprotein_complex_biogenesis	GOs:BP	Upregulated	2	Dp1Yey Tg(Dyrk1A)	23	Brix1 Chd7 Dimt1 Exosc8 Gemin5 Gtpbp10 Isg20 Lsm6 Mphosph10 Mrpl1 Nol3 Nsun3 Pqbp1 Prpf18 Riok2 Rpl10l Rpl12 Rpl14 Rps25 Ruvbl1 Trmt112 Utp18 Wdr43	Ribosome related
ribosome_biogenesis	GOs:BP	Upregulated	2	Dp1Yey Tg(Dyrk1A)	18	Brix1 Chd7 Dimt1 Exosc8 Gtpbp10 Isg20 Lsm6 Mphosph10 Mrpl1 Nsun3 Riok2 Rpl10l Rpl12 Rpl14 Rps25 Trmt112 Utp18 Wdr43	Ribosome related
guanyl_ribonucleotide_binding	GOs:mf	Upregulated	2	Dp3Yah Tg(Dyrk1A)	17	Arhgap5 Gtpbp8 Npr1 Rab37 Rab3d Rac3 Rap1a Rasd2 Rem2 Rhoc Rnd2 Rnd3 Sept2 Tmem173 Tuba8 Tubb1 Uprt	Ribosome related
purine_ribonucleoside_binding	GOs:mf	Upregulated	2	Dp3Yah Tg(Dyrk1A)	16	Arhgap5 Gtpbp8 Npr1 Rab37 Rab3d Rac3 Rap1a Rasd2 Rem2 Rhoc Rnd2 Rnd3 Sept2 Tuba8 Tubb1 Uprt	Ribosome related
ribonucleoside_binding	GOs:mf	Upregulated	2	Dp3Yah Tg(Dyrk1A)	16	Arhgap5 Gtpbp8 Npr1 Rab37 Rab3d Rac3 Rap1a Rasd2 Rem2 Rhoc Rnd2 Rnd3 Sept2 Tuba8 Tubb1 Uprt	Ribosome related
catalytic_activity,_acting_on_RNA	GOs:mf	Upregulated	2	Dp1Yey Tg(Dyrk1A)	15	Alkbh3 Ddx10 Ddx4 Ddx50 Dgcr8 Dimt1 Dus4l Isg20 Lactb2 Nsun3 Pan2 Polr3g Prpf18 Trmt112 Trmt44	Ribosome related
ribonucleoside_monophosphate_metabolic_process	GOs:BP	Upregulated	2	Dp1Yey Tg(Dyrk1A)	14	Ada Ak4 Atp7a Cox8b Cycs Fxn Hdac4 Igf1 Impdh2 Msh2 Myc Ndufb6 Stoml2 Uck2	Ribosome related
guanyl_ribonucleotide_binding	GOs:mf	Upregulated	2	Dp1Yey Dp3Yah	13	Adssl1 Arl15 Arl5b Gtpbp4 Guf1 Rab27b Rab34 Rab3b Rab8b Rap2c Rasl11a Rnd1 Suclg2	Ribosome related
purine_ribonucleoside_binding	GOs:mf	Upregulated	2	Dp1Yey Dp3Yah	13	Adssl1 Arl15 Arl5b Gtpbp4 Guf1 Rab27b Rab34 Rab3b Rab8b Rap2c Rasl11a Rnd1 Suclg2	Ribosome related
ribonucleoside_binding	GOs:mf	Upregulated	2	Dp1Yey Dp3Yah	13	Adssl1 Arl15 Arl5b Gtpbp4 Guf1 Rab27b Rab34 Rab3b Rab8b Rap2c Rasl11a Rnd1 Suclg2	Ribosome related
guanyl_ribonucleotide_binding	GOs:mf	Upregulated	2	Dp1Yey Tg(Dyrk1A)	12	Ciita Eef1a1 Gbp2 Gtpbp10 Irgc1 Nudt2 Rab11b Rab29 Rab33a Rasd1 Rsg1 Srl	Ribosome related
purine_ribonucleoside_binding	GOs:mf	Upregulated	2	Dp1Yey Tg(Dyrk1A)	12	Ciita Eef1a1 Gbp2 Gtpbp10 Irgc1 Nudt2 Rab11b Rab29 Rab33a Rasd1 Rsg1 Srl	Ribosome related
ribonucleoside_binding	GOs:mf	Upregulated	2	Dp1Yey Tg(Dyrk1A)	12	Ciita Eef1a1 Gbp2 Gtpbp10 Irgc1 Nudt2 Rab11b Rab29 Rab33a Rasd1 Rsg1 Srl	Ribosome related
Ribosome	Kegg:Pathway	Upregulated	2	Dp5Yah.Dp1Rhr Dp1Rhr	7	Mrpl20 Mrpl23 Mrpl36 Mrpl9 Rpl29 Rpl30 Rpl36a	Ribosome related
mitochondrial_small_ribosomal_subunit	GOs:cc	Upregulated	2	Dp1Yey Dp5Yah.Dp1Rhr	6	Mrpl42 Mrps17 Mrps18b Mrps21 Mrps36 Mrps6	Ribosome related
organellar_small_ribosomal_subunit	GOs:cc	Upregulated	2	Dp1Yey Dp5Yah.Dp1Rhr	6	Mrpl42 Mrps17 Mrps18b Mrps21 Mrps36 Mrps6	Ribosome related
ribosome	GOs:cc	Upregulated	2	Dp5Yah.Dp1Rhr Dp1Rhr	5	Eif2ak4 Mrpl36 Mrpl9 Mrps31 Rpl36a	Ribosome related
ribosome	GOs:cc	Upregulated	2	Dp1Yey Dp3Yah	5	Denr Mrpl41 Npm1 Ptcd3 Zcchc17	Ribosome related
ribosome	GOs:cc	Upregulated	2	Dp1Yey Dp1Rhr	5	Mrpl27 Mrpl51 Mtg1 Rpl7a Uba52	Ribosome related
structural_constituent_of_ribosome	GOs:mf	Upregulated	2	Dp1Yey Dp1Rhr	5	Mrpl20 Mrpl23 Mrpl27 Mrpl51 Rpl29	Ribosome related
ribosomal_subunit	GOs:cc	Upregulated	2	Dp5Yah.Dp1Rhr Dp1Rhr	4	Mrpl36 Mrpl9 Mrps31 Rpl36a	Ribosome related
preribosome	GOs:cc	Upregulated	2	Dp1Yey Tg(Dyrk1A)	4	Casp8 Mphosph10 Riok2 Utp18	Ribosome related
structural_constituent_of_ribosome	GOs:mf	Upregulated	2	Dp1Yey Tg(Dyrk1A)	4	Mrpl1 Mrps18c Rpl10l Rps25	Ribosome related
large_ribosomal_subunit	GOs:cc	Upregulated	2	Dp1Yey Dp1Rhr	4	Mrpl27 Mrpl51 Rpl7a Uba52	Ribosome related
ribosomal_subunit	GOs:cc	Upregulated	2	Dp1Yey Dp1Rhr	4	Mrpl27 Mrpl51 Rpl7a Uba52	Ribosome related
Ribosome	Kegg:Pathway	Upregulated	2	Dp3Yah Dp5Yah.Dp1Rhr	4	Mrps17 Rpl14 Rps14 Rps21	Ribosome related
large_ribosomal_subunit	GOs:cc	Upregulated	2	Dp5Yah.Dp1Rhr Dp1Rhr	3	Mrpl36 Mrpl9 Rpl36a	Ribosome related
mitochondrial_large_ribosomal_subunit	GOs:cc	Upregulated	2	Dp5Yah.Dp1Rhr Dp1Rhr	3	Mrpl36 Mrpl45 Mrpl9	Ribosome related
mitochondrial_ribosome	GOs:cc	Upregulated	2	Dp5Yah.Dp1Rhr Dp1Rhr	3	Mrpl36 Mrpl9 Mrps31	Ribosome related
organellar_large_ribosomal_subunit	GOs:cc	Upregulated	2	Dp5Yah.Dp1Rhr Dp1Rhr	3	Mrpl36 Mrpl45 Mrpl9	Ribosome related
organellar_ribosome	GOs:cc	Upregulated	2	Dp5Yah.Dp1Rhr Dp1Rhr	3	Mrpl36 Mrpl9 Mrps31	Ribosome related
cytosolic_ribosome	GOs:cc	Upregulated	2	Dp1Yey Dp5Yah.Dp1Rhr	3	Mcts2 Rpl29 Rps25	Ribosome related
small_ribosomal_subunit	GOs:cc	Upregulated	2	Dp1Yey Dp5Yah.Dp1Rhr	3	Mcts2 Mrps18b Mrps36	Ribosome related
mitochondrial_large_ribosomal_subunit	GOs:cc	Upregulated	2	Dp1Yey Tg(Dyrk1A)	3	Mrpl1 Mrpl22 Mrpl47	Ribosome related
organellar_large_ribosomal_subunit	GOs:cc	Upregulated	2	Dp1Yey Tg(Dyrk1A)	3	Mrpl1 Mrpl22 Mrpl47	Ribosome related
ribosomal_subunit	GOs:cc	Upregulated	2	Dp1Yey Tg(Dyrk1A)	3	Mrpl1 Mrps18c Rpl10l	Ribosome related
ribosome	GOs:cc	Upregulated	2	Dp1Yey Tg(Dyrk1A)	3	Mrpl1 Mrps18c Rpl10l	Ribosome related
small_ribosomal_subunit	GOs:cc	Upregulated	2	Dp1Yey Tg(Dyrk1A)	3	Larp4 Mrps18c Mrps25	Ribosome related
cytosolic_large_ribosomal_subunit	GOs:cc	Upregulated	2	Dp1Yey Dp3Yah	3	Rpl12 Rpl14 Zcchc17	Ribosome related
large_ribosomal_subunit	GOs:cc	Upregulated	2	Dp1Yey Dp3Yah	3	Mrpl41 Npm1 Zcchc17	Ribosome related
ribosomal_subunit	GOs:cc	Upregulated	2	Dp1Yey Dp3Yah	3	Mrpl41 Npm1 Zcchc17	Ribosome related
structural_constituent_of_ribosome	GOs:mf	Upregulated	2	Dp1Yey Dp3Yah	3	Mrpl41 Mrps17 Rps14	Ribosome related
mitochondrial_large_ribosomal_subunit	GOs:cc	Upregulated	2	Dp1Yey Dp1Rhr	3	Mrpl27 Mrpl39 Mrpl51	Ribosome related
mitochondrial_ribosome	GOs:cc	Upregulated	2	Dp1Yey Dp1Rhr	3	Mrpl27 Mrpl51 Mtg1	Ribosome related
organellar_large_ribosomal_subunit	GOs:cc	Upregulated	2	Dp1Yey Dp1Rhr	3	Mrpl27 Mrpl39 Mrpl51	Ribosome related
organellar_ribosome	GOs:cc	Upregulated	2	Dp1Yey Dp1Rhr	3	Mrpl27 Mrpl51 Mtg1	Ribosome related
cytosolic_small_ribosomal_subunit	GOs:cc	Upregulated	2	Dp1Yey Dp5Yah.Dp1Rhr	2	Mcts2 Rps25	Ribosome related
ribosomal_subunit	GOs:cc	Upregulated	2	Dp1Yey Dp5Yah.Dp1Rhr	2	Mcts2 Mrps18b	Ribosome related
ribosome	GOs:cc	Upregulated	2	Dp1Yey Dp5Yah.Dp1Rhr	2	Mcts2 Mrps18b	Ribosome related
large_ribosomal_subunit	GOs:cc	Upregulated	2	Dp1Yey Tg(Dyrk1A)	2	Mrpl1 Rpl10l	Ribosome related
mitochondrial_ribosome	GOs:cc	Upregulated	2	Dp1Yey Tg(Dyrk1A)	2	Mrpl1 Mrps18c	Ribosome related
organellar_ribosome	GOs:cc	Upregulated	2	Dp1Yey Tg(Dyrk1A)	2	Mrpl1 Mrps18c	Ribosome related
mitochondrial_large_ribosomal_subunit	GOs:cc	Upregulated	2	Dp1Rhr Tg(Dyrk1A)	2	Mpv17l2 Mrpl48	Ribosome related
organellar_large_ribosomal_subunit	GOs:cc	Upregulated	2	Dp1Rhr Tg(Dyrk1A)	2	Mpv17l2 Mrpl48	Ribosome related
ribosome	GOs:cc	Upregulated	2	Dp3Yah Dp1Rhr	2	2810006K23Rik Elavl4	Ribosome related
cytosolic_ribosome	GOs:cc	Upregulated	2	Dp1Yey Dp3Yah	2	Rpl12 Zcchc17	Ribosome related
cytosolic_ribosome	GOs:cc	Upregulated	2	Dp3Yah Dp5Yah.Dp1Rhr	1	Rps21	Ribosome related
cytosolic_small_ribosomal_subunit	GOs:cc	Upregulated	2	Dp3Yah Dp5Yah.Dp1Rhr	1	Rps21	Ribosome related
ribosomal_subunit	GOs:cc	Upregulated	2	Dp3Yah Dp5Yah.Dp1Rhr	1	Rps21	Ribosome related
ribosome	GOs:cc	Upregulated	2	Dp3Yah Dp5Yah.Dp1Rhr	1	Rps21	Ribosome related
small_ribosomal_subunit	GOs:cc	Upregulated	2	Dp3Yah Dp5Yah.Dp1Rhr	1	Rps21	Ribosome related
mitochondrial_ribosome	GOs:cc	Upregulated	2	Dp1Yey Dp5Yah.Dp1Rhr	1	Mrps18b	Ribosome related
organellar_ribosome	GOs:cc	Upregulated	2	Dp1Yey Dp5Yah.Dp1Rhr	1	Mrps18b	Ribosome related
ribosome	GOs:cc	Upregulated	2	Dp3Yah Tg(Dyrk1A)	1	Ppargc1a	Ribosome related
large_ribosomal_subunit	GOs:cc	Upregulated	2	Dp1Rhr Tg(Dyrk1A)	1	Mrpl48	Ribosome related
mitochondrial_ribosome	GOs:cc	Upregulated	2	Dp1Rhr Tg(Dyrk1A)	1	Mrpl48	Ribosome related
organellar_ribosome	GOs:cc	Upregulated	2	Dp1Rhr Tg(Dyrk1A)	1	Mrpl48	Ribosome related
ribosomal_subunit	GOs:cc	Upregulated	2	Dp1Rhr Tg(Dyrk1A)	1	Mrpl48	Ribosome related
ribosome	GOs:cc	Upregulated	2	Dp1Rhr Tg(Dyrk1A)	1	Mrpl48	Ribosome related
structural_constituent_of_ribosome	GOs:mf	Upregulated	2	Dp1Rhr Tg(Dyrk1A)	1	Rpl30	Ribosome related
large_ribosomal_subunit	GOs:cc	Upregulated	2	Dp3Yah Dp1Rhr	1	2810006K23Rik	Ribosome related
mitochondrial_ribosome	GOs:cc	Upregulated	2	Dp3Yah Dp1Rhr	1	2810006K23Rik	Ribosome related
organellar_ribosome	GOs:cc	Upregulated	2	Dp3Yah Dp1Rhr	1	2810006K23Rik	Ribosome related
ribosomal_subunit	GOs:cc	Upregulated	2	Dp3Yah Dp1Rhr	1	2810006K23Rik	Ribosome related
mitochondrial_ribosome	GOs:cc	Upregulated	2	Dp1Yey Dp3Yah	1	Mrpl41	Ribosome related
organellar_ribosome	GOs:cc	Upregulated	2	Dp1Yey Dp3Yah	1	Mrpl41	Ribosome related
small_ribosomal_subunit	GOs:cc	Upregulated	2	Dp1Yey Dp3Yah	1	Npm1	Ribosome related
micro-ribonucleoprotein_complex	GOs:cc	Downregulated	2	Dp1Yey Dp1Rhr	6	Mir150 Mir181c Mir23a Mir320 Mir326 Mir505	Ribosome related
mitochondrion_organization	GOs:BP	Upregulated	2	Dp1Yey Tg(Dyrk1A)	40	Ablim3 Apool Atp7a Cav2 Cd24a Chchd4 Cideb Cstad Dcn Dph6 Fundc2 Fxn Gabarapl2 Hes1 Higd1a Hps4 Hspd1 Igf1 Il9r Kdr Myc Ndufa1 Ndufa13 Ndufb6 Nol3 Nsun7 Nubpl Prdx3 Prelid1 Rab29 Ruvbl1 Sirt4 Slc22a5 Slc4a5 Smurf1 Stoml2 Stpg1 Tfam Ubl5 Vat1	Mitochondria related
mitochondrial_transport	GOs:BP	Upregulated	2	Dp1Yey Tg(Dyrk1A)	17	Ablim3 Chchd4 Dph6 Hes1 Hps4 Hspd1 Il9r Ndufa13 Nol3 Ruvbl1 Sirt4 Slc25a35 Slc25a53 Stoml2 Stpg1 Ubl5 Ucp2	Mitochondria related
mitochondrial_outer_membrane	GOs:cc	Upregulated	2	Dp1Yey Dp3Yah	9	Ass1 Cstad Fundc2 Hk2 Maob Mgst1 Myoc Rsad2 Scp2	Mitochondria related
mitochondrial_inner_membrane	GOs:cc	Upregulated	2	Dp5Yah.Dp1Rhr Dp1Rhr	7	Bok Coq5 Hadh Mccc1 Slc25a37 Timm44 Tst	Mitochondria related
mitochondrial_matrix	GOs:cc	Upregulated	2	Dp5Yah.Dp1Rhr Dp1Rhr	7	Alkbh7 Coq5 Mccc1 Mrpl36 Mrpl9 Mrps31 Timm44	Mitochondria related
mitochondrial_gene_expression	GOs:BP	Upregulated	2	Dp1Yey Tg(Dyrk1A)	7	Cdk5rap1 Mrpl47 Mrps18c Mrps21 Mrps25 Nsun3 Tfam	Mitochondria related
mitochondrial_intermembrane_space	GOs:cc	Upregulated	2	Dp1Yey Tg(Dyrk1A)	7	Chchd4 Cycs Lyn Micu2 Myoc Prelid1 Stoml2	Mitochondria related
mitochondrial_inner_membrane	GOs:cc	Upregulated	2	Dp1Rhr Tg(Dyrk1A)	7	Apex2 Atp5e Bcs1l Mpv17l2 Ndufa4 Park7 Slc25a32	Mitochondria related
mitochondrial_small_ribosomal_subunit	GOs:cc	Upregulated	2	Dp1Yey Dp5Yah.Dp1Rhr	6	Mrpl42 Mrps17 Mrps18b Mrps21 Mrps36 Mrps6	Mitochondria related
mitochondrial_translation	GOs:BP	Upregulated	2	Dp1Yey Tg(Dyrk1A)	6	Cdk5rap1 Mrpl47 Mrps18c Mrps21 Mrps25 Nsun3	Mitochondria related
mitochondrial_inner_membrane	GOs:cc	Upregulated	2	Dp1Yey Dp1Rhr	6	Coq3 Cyb5b Minos1 Mtg1 Sfxn4 Tk2	Mitochondria related
mitochondrial_matrix	GOs:cc	Upregulated	2	Dp1Yey Tg(Dyrk1A)	4	H2-Ke6 Hspd1 Mrpl1 Mrps18c	Mitochondria related
mitochondrial_respiratory_chain_complex_assembly	GOs:BP	Upregulated	2	Dp1Rhr Tg(Dyrk1A)	4	Bcs1l Immp1l Smim20 Timm21	Mitochondria related
mitochondrial_membrane_part	GOs:cc	Upregulated	2	Dp1Rhr Tg(Dyrk1A)	4	Atp5e Ndufa4 Park7 Tomm5	Mitochondria related
mitochondrial_protein_complex	GOs:cc	Upregulated	2	Dp1Rhr Tg(Dyrk1A)	4	Atp5e Ndufa4 Park7 Tomm5	Mitochondria related
mitochondrial_matrix	GOs:cc	Upregulated	2	Dp1Yey Dp1Rhr	4	Gls2 Mrpl27 Mrpl51 Mtg1	Mitochondria related
mitochondrial_inner_membrane	GOs:cc	Upregulated	2	Dp5Yah.Dp1Rhr Tg(Dyrk1A)	3	Aifm3 Cyp27a1 Ndufs6	Mitochondria related
mitochondrial_large_ribosomal_subunit	GOs:cc	Upregulated	2	Dp5Yah.Dp1Rhr Dp1Rhr	3	Mrpl36 Mrpl45 Mrpl9	Mitochondria related
mitochondrial_ribosome	GOs:cc	Upregulated	2	Dp5Yah.Dp1Rhr Dp1Rhr	3	Mrpl36 Mrpl9 Mrps31	Mitochondria related
mitochondrial_inner_membrane	GOs:cc	Upregulated	2	Dp1Yey Dp5Yah.Dp1Rhr	3	Atp5o Guf1 Shmt2	Mitochondria related
mitochondrial_inner_membrane	GOs:cc	Upregulated	2	Dp1Yey Tg(Dyrk1A)	3	Hspd1 Slc25a53 Stoml2	Mitochondria related
mitochondrial_large_ribosomal_subunit	GOs:cc	Upregulated	2	Dp1Yey Tg(Dyrk1A)	3	Mrpl1 Mrpl22 Mrpl47	Mitochondria related
inner_mitochondrial_membrane_protein_complex	GOs:cc	Upregulated	2	Dp1Rhr Tg(Dyrk1A)	3	Atp5e Ndufa4 Park7	Mitochondria related
mitochondrial_large_ribosomal_subunit	GOs:cc	Upregulated	2	Dp1Yey Dp1Rhr	3	Mrpl27 Mrpl39 Mrpl51	Mitochondria related
mitochondrial_ribosome	GOs:cc	Upregulated	2	Dp1Yey Dp1Rhr	3	Mrpl27 Mrpl51 Mtg1	Mitochondria related
mitochondrial_matrix	GOs:cc	Upregulated	2	Dp1Yey Dp5Yah.Dp1Rhr	2	Coasy Mrps18b	Mitochondria related
mitochondrial_protein_complex	GOs:cc	Upregulated	2	Dp1Yey Dp5Yah.Dp1Rhr	2	Atp5o Suclg2	Mitochondria related
mitochondrial_matrix	GOs:cc	Upregulated	2	Dp3Yah Tg(Dyrk1A)	2	Atad3a Primpol	Mitochondria related
integral_component_of_mitochondrial_membrane	GOs:cc	Upregulated	2	Dp1Yey Tg(Dyrk1A)	2	Apool Fundc2	Mitochondria related
intrinsic_component_of_mitochondrial_membrane	GOs:cc	Upregulated	2	Dp1Yey Tg(Dyrk1A)	2	Apool Fundc2	Mitochondria related
mitochondrial_membrane_part	GOs:cc	Upregulated	2	Dp1Yey Tg(Dyrk1A)	2	Fundc2 Hspd1	Mitochondria related
mitochondrial_ribosome	GOs:cc	Upregulated	2	Dp1Yey Tg(Dyrk1A)	2	Mrpl1 Mrps18c	Mitochondria related
mitochondrial_large_ribosomal_subunit	GOs:cc	Upregulated	2	Dp1Rhr Tg(Dyrk1A)	2	Mpv17l2 Mrpl48	Mitochondria related
mitochondrial_matrix	GOs:cc	Upregulated	2	Dp1Rhr Tg(Dyrk1A)	2	Mrpl48 Park7	Mitochondria related
mitochondrial_respiratory_chain_complex_assembly	GOs:BP	Upregulated	2	Dp1Yey Dp1Rhr	2	Cox19 Ndufb3	Mitochondria related
mitochondrial_membrane_part	GOs:cc	Upregulated	2	Dp1Yey Dp1Rhr	2	Minos1 Tomm7	Mitochondria related
mitochondrial_protein_complex	GOs:cc	Upregulated	2	Dp1Yey Dp1Rhr	2	Minos1 Tomm7	Mitochondria related
mitochondrial_respiratory_chain	GOs:cc	Upregulated	2	Dp1Yey Dp1Rhr	2	Ndufa1 Ndufb6	Mitochondria related
inner_mitochondrial_membrane_protein_complex	GOs:cc	Upregulated	2	Dp5Yah.Dp1Rhr Tg(Dyrk1A)	1	Ndufs6	Mitochondria related
mitochondrial_membrane_part	GOs:cc	Upregulated	2	Dp5Yah.Dp1Rhr Tg(Dyrk1A)	1	Ndufs6	Mitochondria related
mitochondrial_protein_complex	GOs:cc	Upregulated	2	Dp5Yah.Dp1Rhr Tg(Dyrk1A)	1	Ndufs6	Mitochondria related
mitochondrial_respiratory_chain_complex_I	GOs:cc	Upregulated	2	Dp5Yah.Dp1Rhr Tg(Dyrk1A)	1	Ndufs6	Mitochondria related
inner_mitochondrial_membrane_protein_complex	GOs:cc	Upregulated	2	Dp1Yey Dp5Yah.Dp1Rhr	1	Atp5o	Mitochondria related
mitochondrial_membrane_part	GOs:cc	Upregulated	2	Dp1Yey Dp5Yah.Dp1Rhr	1	Atp5o	Mitochondria related
mitochondrial_ribosome	GOs:cc	Upregulated	2	Dp1Yey Dp5Yah.Dp1Rhr	1	Mrps18b	Mitochondria related
mitochondrial_respiratory_chain_complex_assembly	GOs:BP	Upregulated	2	Dp1Yey Tg(Dyrk1A)	1	Nubpl	Mitochondria related
integral_component_of_mitochondrial_inner_membrane	GOs:cc	Upregulated	2	Dp1Yey Tg(Dyrk1A)	1	Apool	Mitochondria related
intrinsic_component_of_mitochondrial_inner_membrane	GOs:cc	Upregulated	2	Dp1Yey Tg(Dyrk1A)	1	Apool	Mitochondria related
mitochondrial_respiratory_chain_complex_I	GOs:cc	Upregulated	2	Dp1Rhr Tg(Dyrk1A)	1	Park7	Mitochondria related
mitochondrial_ribosome	GOs:cc	Upregulated	2	Dp1Rhr Tg(Dyrk1A)	1	Mrpl48	Mitochondria related
mitochondrial_matrix	GOs:cc	Upregulated	2	Dp3Yah Dp1Rhr	1	2810006K23Rik	Mitochondria related
mitochondrial_ribosome	GOs:cc	Upregulated	2	Dp3Yah Dp1Rhr	1	2810006K23Rik	Mitochondria related
mitochondrial_matrix	GOs:cc	Upregulated	2	Dp1Yey Dp3Yah	1	Mrpl41	Mitochondria related
mitochondrial_ribosome	GOs:cc	Upregulated	2	Dp1Yey Dp3Yah	1	Mrpl41	Mitochondria related
inner_mitochondrial_membrane_protein_complex	GOs:cc	Upregulated	2	Dp1Yey Dp1Rhr	1	Minos1	Mitochondria related
monocarboxylic_acid_metabolic_process	GOs:BP	Upregulated	2	Dp1Rhr Tg(Dyrk1A)	40	Acaa2 Acat3 Acsf2 Acss2 Adh1 Agt Akr1c18 Aldh1a2 Aloxe3 As3mt Aspa Bdh2 Bpgm Cbr4 Cd74 Cpt1a Cyp1b1 Cyp2d10 Cyp2d40 Echdc2 Elovl2 Elovl7 Ephx2 Erlin2 Gstm7 Idh1 Kit Mecr Nit2 Nr4a3 Oxsm Park7 Pon3 Ptgds Ptges Ptgr2 Ptgs2 Rbp1 Sesn2 Sirt4	Enzymes activity
ubiquitin-like_protein_transferase_activity	GOs:mf	Upregulated	2	Dp1Yey Tg(Dyrk1A)	30	Cblc Fancl Fbxl21 Fbxo2 Hectd2 Klhl12 Lonrf3 Ltn1 Med11 Nsmce2 Pdzrn3 Rbbp6 Rchy1 Rnf122 Rnf125 Rnf213 Rnf217 Rnf222 Rnf25 Smurf1 Spsb1 Sumo1 Trim13 Trim59 Trim68 Ube2g2 Ube2l6 Ufc1 Vhl Zfp598	Enzymes activity
sulfur_compound_metabolic_process	GOs:BP	Upregulated	2	Dp1Rhr Tg(Dyrk1A)	27	Acaa2 Acss2 Bgn Dcn Glrx3 Gpx3 Gstm2 Gstm7 Gstt3 Gstz1 Hmgn5 Hs6st2 Idh1 Mgst1 Ndnf Nfe2l2 Nubp2 Nudt7 Oplah Oxsm Papss2 Park7 Scp2 Sulf1 Sult1a1 Tcf7l2 Tdo2	Enzymes activity
ncRNA_metabolic_process	GOs:BP	Upregulated	2	Dp1Yey Tg(Dyrk1A)	23	Cdk5rap1 Chd7 Ddx4 Dgcr8 Dimt1 Dus4l Exosc8 H2afy2 Ice2 Isg20 Lsm6 Mphosph10 Mrpl1 Nsun3 Nudt16 Osgep Riok2 Rpl14 Sirt7 Trmt112 Trmt44 Utp18 Wdr43	Enzymes activity
lyase_activity	GOs:mf	Upregulated	2	Dp1Rhr Tg(Dyrk1A)	22	Adcy1 Adcy8 Aloxe3 Apex2 Car12 Car14 Car4 Car5b Car8 Cd38 Ddt Echdc2 Etnppl Fech Gldc Ltc4s Odc1 Park7 Pcbd1 Pm20d1 Pts Xrcc5	Enzymes activity
cofactor_metabolic_process	GOs:BP	Upregulated	2	Dp1Rhr Tg(Dyrk1A)	19	Acaa2 Acss2 Akr1c18 Alas2 Bdh2 Bpgm Cbr4 Fech Folr1 Glrx3 Nmrk1 Nubp2 Nudt7 Oxsm Pcbd1 Ppox Pts Scp2 Tdo2	Enzymes activity
nucleoside_triphosphate_metabolic_process	GOs:BP	Upregulated	2	Dp1Yey Tg(Dyrk1A)	16	Ada Ak4 Ak7 Ak8 Atp7a Cox8b Cycs Fxn Hdac4 Igf1 Impdh2 Msh2 Myc Ndufb6 Nudt16 Stoml2	Enzymes activity
rRNA_metabolic_process	GOs:BP	Upregulated	2	Dp1Yey Tg(Dyrk1A)	15	Chd7 Dimt1 Exosc8 H2afy2 Isg20 Lsm6 Mphosph10 Mrpl1 Nsun3 Riok2 Rpl14 Sirt7 Trmt112 Utp18 Wdr43	Enzymes activity
GTPase_activity	GOs:mf	Upregulated	2	Dp3Yah Tg(Dyrk1A)	14	Arhgap5 Rab37 Rab3d Rac3 Rap1a Rasd2 Rem2 Rhoc Rnd2 Rnd3 Sept2 Tgtp2 Tuba8 Tubb1	Enzymes activity
nucleoside_monophosphate_metabolic_process	GOs:BP	Upregulated	2	Dp1Yey Tg(Dyrk1A)	14	Ada Ak4 Atp7a Cox8b Cycs Fxn Hdac4 Igf1 Impdh2 Msh2 Myc Ndufb6 Stoml2 Uck2	Enzymes activity
purine_nucleoside_triphosphate_metabolic_process	GOs:BP	Upregulated	2	Dp1Yey Tg(Dyrk1A)	14	Ada Ak4 Atp7a Cox8b Cycs Fxn Hdac4 Igf1 Impdh2 Msh2 Myc Ndufb6 Nudt16 Stoml2	Enzymes activity
ribonucleoside_monophosphate_metabolic_process	GOs:BP	Upregulated	2	Dp1Yey Tg(Dyrk1A)	14	Ada Ak4 Atp7a Cox8b Cycs Fxn Hdac4 Igf1 Impdh2 Msh2 Myc Ndufb6 Stoml2 Uck2	Enzymes activity
oxidoreductase_activity,_acting_on_peroxide_as_acceptor	GOs:mf	Upregulated	2	Dp1Rhr Tg(Dyrk1A)	13	Gpx3 Gpx8 Gstm7 Hba-a2 Hbb-bs Ltc4s Mgst1 Park7 Prdx1 Prdx3 Ptgs2 Pxdn Sesn2	Enzymes activity
Purine_metabolism	Kegg:Pathway	Upregulated	2	Dp3Yah Tg(Dyrk1A)	13	Adcy1 Adcy8 Ak4 Ak7 Impdh2 Npr1 Nudt16 Papss2 Pde11a Pgm1 Polr3f Urad Xdh	Enzymes activity
oxidoreductase_activity,_acting_on_the_CH-OH_group_of_donors,_NAD_or_NADP_as_acceptor	GOs:mf	Upregulated	2	Dp1Yey Dp1Rhr	12	Adh1 Adhfe1 Akr1c18 Bdh2 Cbr1 Cbr3 Cbr4 Dhrs11 Hsd17b12 Impdh2 Ptgr2 Rdh5	Enzymes activity
carbon-oxygen_lyase_activity	GOs:mf	Upregulated	2	Dp1Rhr Tg(Dyrk1A)	12	Apex2 Car12 Car14 Car4 Car5b Car8 Echdc2 Etnppl Park7 Pcbd1 Pts Xrcc5	Enzymes activity
glutathione_metabolic_process	GOs:BP	Upregulated	2	Dp1Yey Dp1Rhr	12	Ctns Gpx3 Gstk1 Gstm2 Gstm4 Gstt3 Gstz1 Hmgn5 Mgst1 Mmachc Nat8 Nfe2l2	Enzymes activity
GTPase_activity	GOs:mf	Upregulated	2	Dp1Yey Dp3Yah	11	Adssl1 Gnb4 Gtpbp4 Guf1 Rab27b Rab34 Rab3b Rab8b Rap2c Rasl11a Rnd1	Enzymes activity
coenzyme_metabolic_process	GOs:BP	Upregulated	2	Dp1Rhr Tg(Dyrk1A)	11	Acaa2 Acss2 Bpgm Folr1 Nmrk1 Nudt7 Oxsm Pcbd1 Pts Scp2 Tdo2	Enzymes activity
transferase_activity,_transferring_alkyl_or_aryl_(other_than_methyl)_groups	GOs:mf	Upregulated	2	Dp1Yey Dp1Rhr	10	Fdft1 Gsta4 Gstk1 Gstm2 Gstm4 Gstm6 Gstt3 Gstz1 Ltc4s Mgst1	Enzymes activity
isomerase_activity	GOs:mf	Upregulated	2	Dp1Yey Dp1Rhr	9	Eci2 Fkbp14 Mcee Mif Pdia6 Ppib Ppic Rpe65 Tmx1	Enzymes activity
lysosome	GOs:cc	Upregulated	2	Dp1Yey Dp1Rhr	9	Bcl10 Ctns Laptm5 Npc2 Stard3 Tlr7 Tmbim1 Treml4 Unc93b1	Enzymes activity
glutathione_transferase_activity	GOs:mf	Upregulated	2	Dp1Yey Dp1Rhr	9	Gsta4 Gstk1 Gstm2 Gstm4 Gstm6 Gstt3 Gstz1 Ltc4s Mgst1	Enzymes activity
lytic_vacuole	GOs:cc	Upregulated	2	Dp1Yey Dp1Rhr	9	Bcl10 Ctns Laptm5 Npc2 Stard3 Tlr7 Tmbim1 Treml4 Unc93b1	Enzymes activity
lysosome	GOs:cc	Upregulated	2	Ts65Dn Dp1Rhr	8	Capn2 Cd164 Ctsd Dpp7 Fuca1 Hyal3 Lrba Plbd1	Enzymes activity
GTPase_activity	GOs:mf	Upregulated	2	Dp1Yey Tg(Dyrk1A)	8	Eef1a1 Gbp2 Irgc1 Rab11b Rab29 Rab33a Rasd1 Rsg1	Enzymes activity
lytic_vacuole	GOs:cc	Upregulated	2	Ts65Dn Dp1Rhr	8	Capn2 Cd164 Ctsd Dpp7 Fuca1 Hyal3 Lrba Plbd1	Enzymes activity
hydro-lyase_activity	GOs:mf	Upregulated	2	Dp1Rhr Tg(Dyrk1A)	8	Car12 Car14 Car4 Car5b Car8 Echdc2 Park7 Pcbd1	Enzymes activity
cis-trans_isomerase_activity	GOs:mf	Upregulated	2	Dp1Yey Tg(Dyrk1A)	7	Fkbp10 Fkbp1b Fkbp5 Fkbp7 Gstz1 Ppil3 Ppil6	Enzymes activity
cysteine-type_peptidase_activity	GOs:mf	Upregulated	2	Dp1Yey Tg(Dyrk1A)	7	Casp8 Ctsc Ctsh Gca Senp8 Sfrp1 Usp18	Enzymes activity
ligase_activity	GOs:mf	Upregulated	2	Dp3Yah Tg(Dyrk1A)	6	Egr2 Mthfd1l Neurl1b Nsmce2 Ppcs Rimklb	Enzymes activity
oxidoreductase_activity,_acting_on_the_CH-CH_group_of_donors	GOs:mf	Upregulated	2	Dp1Rhr Tg(Dyrk1A)	6	Akr1c18 Bdh2 Mecr Ppox Ptgr1 Ptgr2	Enzymes activity
lysosome	GOs:cc	Upregulated	2	Dp1Yey Ts65Dn	6	Ifnar1 Litaf Prtn3 Slc30a3 Snx1 Sod1	Enzymes activity
nucleotidyltransferase_activity	GOs:mf	Upregulated	2	Dp1Yey Tg(Dyrk1A)	6	Chrac1 Oas1a Oasl2 Polr3g Rngtt Terf1	Enzymes activity
lytic_vacuole	GOs:cc	Upregulated	2	Dp1Yey Ts65Dn	6	Ifnar1 Litaf Prtn3 Slc30a3 Snx1 Sod1	Enzymes activity
intramolecular_oxidoreductase_activity	GOs:mf	Upregulated	2	Dp1Rhr Tg(Dyrk1A)	5	Ddt Ebp Idi1 Ptgds Ptges	Enzymes activity
isomerase_activity	GOs:mf	Upregulated	2	Dp1Rhr Tg(Dyrk1A)	5	Aloxe3 Bpgm Ebp Itpk1 Nktr	Enzymes activity
lysosomal_membrane	GOs:cc	Upregulated	2	Dp3Yah Tg(Dyrk1A)	5	Atp11c Dnajc13 Rdh14 Sppl2c Vps35	Enzymes activity
lytic_vacuole_membrane	GOs:cc	Upregulated	2	Dp3Yah Tg(Dyrk1A)	5	Atp11c Dnajc13 Rdh14 Sppl2c Vps35	Enzymes activity
nucleoside_metabolic_process	GOs:BP	Upregulated	2	Dp1Yey Tg(Dyrk1A)	5	Ada Ak4 Impdh2 Macrod2 Uck2	Enzymes activity
Fatty_acid_elongation	Kegg:Pathway	Upregulated	2	Dp1Rhr Tg(Dyrk1A)	4	Acaa2 Elovl2 Elovl7 Mecr	Enzymes activity
lysosome	GOs:cc	Upregulated	2	Dp3Yah Tg(Dyrk1A)	4	Anxa11 Hexb Rdh14 Vps35	Enzymes activity
lysosome	GOs:cc	Upregulated	2	Dp1Yey Tg(Dyrk1A)	4	Ada Rilp Tlr3 Tmem175	Enzymes activity
lytic_vacuole	GOs:cc	Upregulated	2	Dp3Yah Tg(Dyrk1A)	4	Anxa11 Hexb Rdh14 Vps35	Enzymes activity
lytic_vacuole	GOs:cc	Upregulated	2	Dp1Yey Tg(Dyrk1A)	4	Ada Rilp Tlr3 Tmem175	Enzymes activity
mitochondrial_respiratory_chain_complex_assembly	GOs:BP	Upregulated	2	Dp1Rhr Tg(Dyrk1A)	4	Bcs1l Immp1l Smim20 Timm21	Enzymes activity
Fatty_acid_metabolism	Kegg:Pathway	Upregulated	2	Dp3Yah Dp1Rhr	4	Acaa2 Acaca Elovl2 Oxsm	Enzymes activity
Fatty_acid_degradation	Kegg:Pathway	Upregulated	2	Dp3Yah Dp1Rhr	4	Acaa2 Adh1 Aldh9a1 Eci2	Enzymes activity
oxidoreductase_activity,_acting_on_a_sulfur_group_of_donors	GOs:mf	Upregulated	2	Dp1Rhr Tg(Dyrk1A)	3	Chchd4 Glrx3 Msrb2	Enzymes activity
endopeptidase_complex	GOs:cc	Upregulated	2	Dp3Yah Tg(Dyrk1A)	3	Htra2 Psma1 Psma3	Enzymes activity
peptidase_complex	GOs:cc	Upregulated	2	Dp3Yah Tg(Dyrk1A)	3	Htra2 Psma1 Psma3	Enzymes activity
peptidase_complex	GOs:cc	Upregulated	2	Dp1Yey Dp3Yah	3	F3 Psme2 Usp25	Enzymes activity
respiratory_chain	GOs:cc	Upregulated	2	Dp1Yey Dp1Rhr	3	Higd1a Ndufa1 Ndufb6	Enzymes activity
Carbon_metabolism	Kegg:Pathway	Upregulated	2	Dp1Rhr Tg(Dyrk1A)	3	Acss2 Gldc Idh1	Enzymes activity
isomerase_activity	GOs:mf	Upregulated	2	Dp1Yey Tg(Dyrk1A)	2	Ech1 Ppil3	Enzymes activity
lysosome	GOs:cc	Upregulated	2	Dp1Rhr Tg(Dyrk1A)	2	Chid1 Ldlr	Enzymes activity
lysosome	GOs:cc	Upregulated	2	Dp3Yah Ts65Dn	2	Cd34 Lipa	Enzymes activity
lysosome	GOs:cc	Upregulated	2	Dp3Yah Dp1Rhr	2	Ctso Seh1l	Enzymes activity
lysosome	GOs:cc	Upregulated	2	Dp1Yey Dp3Yah	2	Ass1 Vps26a	Enzymes activity
endopeptidase_complex	GOs:cc	Upregulated	2	Dp1Yey Dp3Yah	2	Psme2 Usp25	Enzymes activity
lytic_vacuole	GOs:cc	Upregulated	2	Dp1Rhr Tg(Dyrk1A)	2	Chid1 Ldlr	Enzymes activity
lytic_vacuole	GOs:cc	Upregulated	2	Dp3Yah Ts65Dn	2	Cd34 Lipa	Enzymes activity
lytic_vacuole	GOs:cc	Upregulated	2	Dp3Yah Dp1Rhr	2	Ctso Seh1l	Enzymes activity
lytic_vacuole	GOs:cc	Upregulated	2	Dp1Yey Dp3Yah	2	Ass1 Vps26a	Enzymes activity
mitochondrial_respiratory_chain_complex_assembly	GOs:BP	Upregulated	2	Dp1Yey Dp1Rhr	2	Cox19 Ndufb3	Enzymes activity
mitochondrial_respiratory_chain	GOs:cc	Upregulated	2	Dp1Yey Dp1Rhr	2	Ndufa1 Ndufb6	Enzymes activity
respiratory_chain_complex	GOs:cc	Upregulated	2	Dp1Yey Dp1Rhr	2	Ndufa1 Ndufb6	Enzymes activity
Carbon_metabolism	Kegg:Pathway	Upregulated	2	Dp3Yah Tg(Dyrk1A)	2	Pgam2 Pgls	Enzymes activity
Valine,_leucine_and_isoleucine_degradation	Kegg:Pathway	Upregulated	2	Dp1Rhr Tg(Dyrk1A)	2	Acaa2 Hmgcs2	Enzymes activity
oxidoreductase_complex	GOs:cc	Upregulated	2	Dp5Yah.Dp1Rhr Tg(Dyrk1A)	1	Ndufs6	Enzymes activity
oxidoreductase_complex	GOs:cc	Upregulated	2	Dp1Yey Tg(Dyrk1A)	1	Gcsh	Enzymes activity
oxidoreductase_complex	GOs:cc	Upregulated	2	Dp1Rhr Tg(Dyrk1A)	1	Park7	Enzymes activity
NADH_dehydrogenase_complex	GOs:cc	Upregulated	2	Dp5Yah.Dp1Rhr Tg(Dyrk1A)	1	Ndufs6	Enzymes activity
NADH_dehydrogenase_complex	GOs:cc	Upregulated	2	Dp1Rhr Tg(Dyrk1A)	1	Park7	Enzymes activity
lysosome	GOs:cc	Upregulated	2	Ts65Dn Tg(Dyrk1A)	1	Nos1	Enzymes activity
peptidase_complex	GOs:cc	Upregulated	2	Dp1Yey Tg(Dyrk1A)	1	Spcs1	Enzymes activity
lytic_vacuole	GOs:cc	Upregulated	2	Ts65Dn Tg(Dyrk1A)	1	Nos1	Enzymes activity
mitochondrial_respiratory_chain_complex_I	GOs:cc	Upregulated	2	Dp5Yah.Dp1Rhr Tg(Dyrk1A)	1	Ndufs6	Enzymes activity
respiratory_chain_complex_I	GOs:cc	Upregulated	2	Dp5Yah.Dp1Rhr Tg(Dyrk1A)	1	Ndufs6	Enzymes activity
respiratory_chain	GOs:cc	Upregulated	2	Dp5Yah.Dp1Rhr Dp1Rhr	1	Uqcr11	Enzymes activity
mitochondrial_respiratory_chain_complex_assembly	GOs:BP	Upregulated	2	Dp1Yey Tg(Dyrk1A)	1	Nubpl	Enzymes activity
mitochondrial_respiratory_chain_complex_I	GOs:cc	Upregulated	2	Dp1Rhr Tg(Dyrk1A)	1	Park7	Enzymes activity
respiratory_chain_complex_I	GOs:cc	Upregulated	2	Dp1Rhr Tg(Dyrk1A)	1	Park7	Enzymes activity
Propanoate_metabolism	Kegg:Pathway	Upregulated	2	Dp3Yah Tg(Dyrk1A)	1	Echdc1	Enzymes activity
Propanoate_metabolism	Kegg:Pathway	Upregulated	2	Dp1Rhr Tg(Dyrk1A)	1	Acss2	Enzymes activity
Carbon_metabolism	Kegg:Pathway	Upregulated	2	Dp3Yah Dp1Rhr	1	Amt	Enzymes activity
Propanoate_metabolism	Kegg:Pathway	Upregulated	2	Dp3Yah Dp1Rhr	1	Acaca	Enzymes activity
GTPase_binding	GOs:mf	Downregulated	2	Dp5Yah Dp1Rhr	37	Acap2 Akap13 Anxa2 Appl2 Arhgap4 Arhgdib Arhgef10 Atp7a Cdc42ep2 Chml Chrm4 Daam2 Dennd6b Dock11 Dock6 Eps8l1 Flna Gga3 Gm14137 Hdac3 Inf2 Nutf2 Pifo Plce1 Pot1b Rapgef6 Rgl2 Rnf152 Rpgr Sbf2 Sh2d3c St5 Sytl2 Tbc1d17 Tbc1d7 Vav3 Yipf2	Enzymes activity
positive_regulation_of_cellular_catabolic_process	GOs:BP	Downregulated	2	Dp5Yah.Dp1Rhr Dp5Yah	32	Akt2 Btg2 Cbfa2t3 Chfr Ctsc Dact1 Dcn Eif2ak4 Ezr Fyco1 Herpud1 Irgm1 Kcne2 Kdr Ldlr Lonrf3 Mettl3 Msn Plekhf1 Plk3 Pnpla2 Pnpt1 Prkcd Prr5l Rnf125 Rnf144b Sh3d19 Tmem67 Tnrc6c Trp53inp1 Xbp1 Zfp36l1	Enzymes activity
small_GTPase_binding	GOs:mf	Downregulated	2	Dp5Yah Dp1Rhr	32	Acap2 Akap13 Anxa2 Appl2 Arhgap4 Arhgdib Arhgef10 Atp7a Cdc42ep2 Chml Daam2 Dennd6b Dock11 Eps8l1 Flna Gga3 Gm14137 Inf2 Nutf2 Pifo Plce1 Pot1b Rapgef6 Rgl2 Rnf152 Sbf2 St5 Sytl2 Tbc1d17 Tbc1d7 Vav3 Yipf2	Enzymes activity
Ras_GTPase_binding	GOs:mf	Downregulated	2	Dp5Yah Dp1Rhr	30	Acap2 Akap13 Anxa2 Appl2 Arhgap4 Arhgdib Arhgef10 Atp7a Cdc42ep2 Chml Daam2 Dennd6b Dock11 Eps8l1 Flna Gm14137 Inf2 Nutf2 Pifo Plce1 Pot1b Rapgef6 Rgl2 Sbf2 St5 Sytl2 Tbc1d17 Tbc1d7 Vav3 Yipf2	Enzymes activity
nucleoside-triphosphatase_regulator_activity	GOs:mf	Downregulated	2	Dp5Yah Dp1Rhr	23	Acap2 Ahsa2 Arhgap29 Arhgap4 Arhgap6 Arhgdib Bag3 Cdc42ep2 Chml Chn2 Dnajb1 Gm14137 Pln Prr5 Ralgapa2 Rgs11 Rgs16 Rgs5 Rgs8 Slit2 Stard13 Tbc1d17 Tbc1d7	Enzymes activity
positive_regulation_of_protein_catabolic_process	GOs:BP	Downregulated	2	Dp5Yah.Dp1Rhr Dp5Yah	21	Cbfa2t3 Chfr Ctsc Dact1 Ezr Gga3 Gpc3 Herpud1 Kcne2 Ldlr Lonrf3 Msn Ndufa13 Plk3 Rnf125 Rnf144b Sh3d19 Tmem67 Trim30a Vip Xbp1	Enzymes activity
ubiquitin-like_protein_transferase_activity	GOs:mf	Downregulated	2	Dp5Yah Dp1Rhr	21	Cul4b Fbxo2 G2e3 Hectd2 Kbtbd2 Lonrf1 Lonrf3 Med12 Med20 Med27 Med7 Pdzrn3 Pex2 Rnf122 Rnf125 Rnf152 Traf6 Traf7 Trim27 Wsb1 Znrf1	Enzymes activity
ubiquitin-protein_transferase_activity	GOs:mf	Downregulated	2	Dp5Yah Dp1Rhr	21	Cul4b Fbxo2 G2e3 Hectd2 Kbtbd2 Lonrf1 Lonrf3 Med12 Med20 Med27 Med7 Pdzrn3 Pex2 Rnf122 Rnf125 Rnf152 Traf6 Traf7 Trim27 Wsb1 Znrf1	Enzymes activity
GTPase_regulator_activity	GOs:mf	Downregulated	2	Dp5Yah Dp1Rhr	19	Acap2 Arhgap29 Arhgap4 Arhgap6 Arhgdib Cdc42ep2 Chml Chn2 Gm14137 Prr5 Ralgapa2 Rgs11 Rgs16 Rgs5 Rgs8 Slit2 Stard13 Tbc1d17 Tbc1d7	Enzymes activity
Protein_processing_in_endoplasmic_reticulum	Kegg:Pathway	Downregulated	2	Dp5Yah.Dp1Rhr Dp5Yah	17	Atf4 Derl2 Dnajb1 Dnajc3 Eif2ak4 Ero1lb Fbxo2 Herpud1 Hsp90b1 Hspa1a Hspa1b Hspa5 Map3k5 Nfe2l2 Pdia6 Uggt2 Xbp1	Enzymes activity
negative_regulation_of_cellular_amide_metabolic_process	GOs:BP	Downregulated	2	Dp5Yah.Dp1Rhr Dp1Rhr	16	Ago3 Btg2 Cpeb1 Dicer1 Eif2ak4 Eif4ebp2 Mettl3 Mir143 Mirlet7c-1 Ormdl2 Rbm3 Sesn2 Srrt Tia1 Tnrc6a Tnrc6c	Enzymes activity
positive_regulation_of_cellular_protein_catabolic_process	GOs:BP	Downregulated	2	Dp5Yah.Dp1Rhr Dp5Yah	15	Cbfa2t3 Chfr Ctsc Dact1 Ezr Herpud1 Kcne2 Ldlr Lonrf3 Msn Plk3 Rnf125 Rnf144b Tmem67 Xbp1	Enzymes activity
Phospholipase_D_signaling_pathway	Kegg:Pathway	Downregulated	2	Dp5Yah.Dp1Rhr Dp5Yah	11	Akt2 Arf1 Kitl Lpar6 Mras Pdgfc Pdgfd Pip5k1b Pla2g4a Pla2g4e Plcb4	Enzymes activity
Autophagy_-_animal	Kegg:Pathway	Downregulated	2	Dp5Yah.Dp1Rhr Dp5Yah	10	Akt2 Atg12 Eif2ak4 Mras Prkcd Prkcq Rps6kb2 Supt20 Traf6 Vamp8	Enzymes activity
Phosphatidylinositol_signaling_system	Kegg:Pathway	Downregulated	2	Dp5Yah.Dp1Rhr Dp5Yah	9	Calml4 Itpk1 Itpkb Pik3c2b Pip5k1b Plcb4 Plcd4 Plce1 Synj1	Enzymes activity
Inositol_phosphate_metabolism	Kegg:Pathway	Downregulated	2	Dp5Yah.Dp1Rhr Dp5Yah	9	Isyna1 Itpk1 Itpkb Pik3c2b Pip5k1b Plcb4 Plcd4 Plce1 Synj1	Enzymes activity
transferase_complex,_transferring_phosphorus-containing_groups	GOs:cc	Upregulated	2	Dp1Yey Tg(Dyrk1A)	12	Acvr1c Ccnd2 Cdkn1a Cks2 Dab2 Gtf2a2 Gtf2b Gtf2e2 Hspd1 Pik3r3 Polr3g Prdx3	Phospho-Kinase related
Oxidative_phosphorylation	Kegg:Pathway	Upregulated	2	Dp5Yah.Dp1Rhr Dp1Rhr	7	Atp6v0e Cox8b ND6 Ndufa13 Ndufa6 Ndufb3 Uqcr11	Phospho-Kinase related
regulation_of_protein_serine_threonine_kinase_activity	GOs:BP	Downregulated	2	Dp5Yah.Dp1Rhr Dp5Yah	43	Adra2b Agt Akap13 Avpi1 Bmp4 Bmp7 Cbs Ccnl1 Ccnl2 Ccnt1 Cd24a Cd74 Cdkn1a Ceacam1 Chordc1 Dusp1 Edn3 Fzd4 Gadd45a Gadd45b Hmgcr Kitl Lime1 Map3k5 Mdfic Nr2f2 Pde6g Pdgfc Pdgfd Pkd1 Pkd2 Plce1 Prkcd Sfrp1 Sod1 Spred1 Stk38 Synpo2 Thbs1 Tiam1 Traf6 Traf7 Vegfa	Phospho-Kinase related
negative_regulation_of_protein_phosphorylation	GOs:BP	Downregulated	2	Dp5Yah.Dp1Rhr Dp5Yah	38	Aspn Bgn Bmp4 Bmp7 Cd109 Cdkn1a Ceacam1 Chordc1 Dact1 Dbndd2 Dcn Dmd Dnajc3 Dusp1 Efna1 Ezr Gadd45a Gadd45b Hdac3 Hmgcr Hspb1 Kirrel2 Nr2f2 Ogt Per1 Prkcd Prr5l Sfrp1 Slit2 Spred1 Stk38 Suz12 Timp3 Trim27 Xbp1 Xdh Zbed3 Zgpat	Phospho-Kinase related
protein_serine_threonine_kinase_activity	GOs:mf	Downregulated	2	Dp5Yah.Dp1Rhr Dp5Yah	14	Acvr1c BC030499 Clk2 Grk5 Hunk Map3k19 Mapk11 Nek1 Nrbp2 Plk3 Rock1 Smok3c Ulk4 Vrk1	Phospho-Kinase related
dephosphorylation	GOs:BP	Downregulated	2	Dp5Yah Dp1Rhr	10	Dusp5 Dusp6 Itga1 Mtmr4 Pcdh11x Ppp1r1b Ptpn1 Ptpn4 Ptpn9 Ssh2	Phospho-Kinase related
protein_dephosphorylation	GOs:BP	Downregulated	2	Dp5Yah Dp1Rhr	9	Dusp5 Dusp6 Itga1 Mtmr4 Ppp1r1b Ptpn1 Ptpn4 Ptpn9 Ssh2	Phospho-Kinase related
protein_serine_threonine_kinase_activity	GOs:mf	Downregulated	2	Dp5Yah.Dp1Rhr Dp1Rhr	8	Dyrk1a Dyrk1b Eng Mark2 Prkab1 Prpf4b Rps6ka2 Tnik	Phospho-Kinase related
dephosphorylation	GOs:BP	Downregulated	2	Dp5Yah.Dp1Rhr Dp5Yah	6	Eya4 Hsp90b1 Rcan1 Rock1 Synj1 Tgfb2	Phospho-Kinase related
protein_serine_threonine_kinase_activity	GOs:mf	Downregulated	2	Dp5Yah Dp1Rhr	6	E030030I06Rik Map3k13 Osr1 Riok3 Stk39 Trpm7	Phospho-Kinase related
dephosphorylation	GOs:BP	Downregulated	2	Dp5Yah.Dp1Rhr Dp1Rhr	5	Ephx2 Mef2c Myo1d Ppp1r11 Swap70	Phospho-Kinase related
protein_dephosphorylation	GOs:BP	Downregulated	2	Dp5Yah.Dp1Rhr Dp5Yah	4	Eya4 Hsp90b1 Rcan1 Rock1	Phospho-Kinase related
protein_dephosphorylation	GOs:BP	Downregulated	2	Dp5Yah.Dp1Rhr Dp1Rhr	2	Ppp1r11 Swap70	Phospho-Kinase related
centrosome	GOs:cc	Upregulated	2	Dp1Yey Dp3Yah	28	Atf4 Camk2n2 Cib1 Cir1 Cspp1 Ctsc Dclre1b Hap1 Hspa1a Hyls1 Ift52 Ift80 Krt18 Lrrcc1 Macrod2 Mplkip Nfe2l2 Nit2 Npm1 Ofd1 Plk3 Ppp2r3c Ranbp3l Rbbp6 Rgs14 Trim59 Tsen2 Txndc9	Cell Structure & organelle related
cell-substrate_adherens_junction	GOs:cc	Upregulated	2	Dp1Yey Tg(Dyrk1A)	24	B2m Cav2 Cd151 Cnn1 Cnn2 Cpne3 Cyba Dab2 Ddr2 Efnb2 Eng Fermt1 Flrt1 Fzd2 Hspa1a Hspb1 Itga3 Itga4 Lcp1 Rpl12 Tgm2 Tnc Trpv4 Vcl	Cell Structure & organelle related
cell-substrate_junction	GOs:cc	Upregulated	2	Dp1Yey Tg(Dyrk1A)	24	B2m Cav2 Cd151 Cnn1 Cnn2 Cpne3 Cyba Dab2 Ddr2 Efnb2 Eng Fermt1 Flrt1 Fzd2 Hspa1a Hspb1 Itga3 Itga4 Lcp1 Rpl12 Tgm2 Tnc Trpv4 Vcl	Cell Structure & organelle related
focal_adhesion	GOs:cc	Upregulated	2	Dp1Yey Tg(Dyrk1A)	24	B2m Cav2 Cd151 Cnn1 Cnn2 Cpne3 Cyba Dab2 Ddr2 Efnb2 Eng Fermt1 Flrt1 Fzd2 Hspa1a Hspb1 Itga3 Itga4 Lcp1 Rpl12 Tgm2 Tnc Trpv4 Vcl	Cell Structure & organelle related
nuclear_outer_membrane-endoplasmic_reticulum_membrane_network	GOs:cc	Upregulated	2	Dp1Yey Dp1Rhr	21	Alg8 Cyb5a Derl3 Dpm2 Fdft1 Herpud1 Hspa5 Insig1 Map3k5 Nat8 Necab3 Nutf2 Oca2 Pigp Ptpn1 Reep6 Rhbdd1 Sdf2 Stard3 Tmx1 Xbp1	Cell Structure & organelle related
cilium_organization	GOs:BP	Upregulated	2	Dp1Rhr Tg(Dyrk1A)	20	Ak7 Celsr3 Cep41 Dnah6 Flna Gmnc Hspb11 Iqub Kif17 Lrrc6 Mak Nme5 Pqbp1 Rab29 Rabl2 Rsph4a Spata6 Spef2 Ttc30b Zic2	Cell Structure & organelle related
Golgi_apparatus_part	GOs:cc	Upregulated	2	Dp1Yey Tg(Dyrk1A)	20	Aqp2 Arfip1 Azin2 B4galt1 Clrn1 Ece2 Gnrh1 Gsap H2-D1 H2-Q7 Klhl12 Lfng Mlana Pld1 Postn Rab29 Slc24a5 Slc2a4 Tgfbi Vtn	Cell Structure & organelle related
endoplasmic_reticulum_membrane	GOs:cc	Upregulated	2	Dp1Yey Dp1Rhr	20	Alg8 Cyb5a Derl3 Dpm2 Fdft1 Herpud1 Hspa5 Insig1 Map3k5 Nat8 Necab3 Oca2 Pigp Ptpn1 Reep6 Rhbdd1 Sdf2 Stard3 Tmx1 Xbp1	Cell Structure & organelle related
endoplasmic_reticulum_subcompartment	GOs:cc	Upregulated	2	Dp1Yey Dp1Rhr	20	Alg8 Cyb5a Derl3 Dpm2 Fdft1 Herpud1 Hspa5 Insig1 Map3k5 Nat8 Necab3 Oca2 Pigp Ptpn1 Reep6 Rhbdd1 Sdf2 Stard3 Tmx1 Xbp1	Cell Structure & organelle related
Golgi_subcompartment	GOs:cc	Upregulated	2	Dp1Yey Tg(Dyrk1A)	15	Aqp2 Arfip1 Azin2 B4galt1 Ece2 Gsap H2-D1 H2-Q7 Lfng Mlana Pld1 Postn Rab29 Slc24a5 Tgfbi	Cell Structure & organelle related
Golgi_apparatus_part	GOs:cc	Upregulated	2	Dp1Yey Dp3Yah	14	Apoo Cav1 Chsy3 Ldlrap1 Lpcat2 Necab3 Nucb2 Rab27b Rab34 Rassf9 Rfng Scoc St3gal4 Stx8	Cell Structure & organelle related
early_endosome	GOs:cc	Upregulated	2	Dp3Yah Tg(Dyrk1A)	13	Dnajc13 H2-Ab1 Kdr Neurl1b Rap1a Rnd2 Slc17a6 Steap2 Tfrc Tmem108 Tmem163 Vps35 Zfyve9	Cell Structure & organelle related
Golgi_apparatus_part	GOs:cc	Upregulated	2	Dp3Yah Tg(Dyrk1A)	12	Acer3 Chac1 Chic2 Chst3 Crhr1 H2-Q4 Hace1 Lyz1 Mall Smpd4 Steap2 Tmed3	Cell Structure & organelle related
Golgi_subcompartment	GOs:cc	Upregulated	2	Dp1Yey Dp3Yah	12	Apoo Cav1 Chsy3 Lpcat2 Necab3 Nucb2 Rab27b Rab34 Rfng Scoc St3gal4 Stx8	Cell Structure & organelle related
organelle_outer_membrane	GOs:cc	Upregulated	2	Dp1Yey Dp3Yah	11	Ass1 Cstad Fundc2 Hk2 Maob Mgst1 Myoc Nucb2 Nutf2 Rsad2 Scp2	Cell Structure & organelle related
nuclear_outer_membrane-endoplasmic_reticulum_membrane_network	GOs:cc	Upregulated	2	Dp1Yey Tg(Dyrk1A)	11	Dpagt1 Ghrhr Gnrh1 Jph1 Mlana Soat2 Spcs1 Sppl2c Trdn Trim13 Wfs1	Cell Structure & organelle related
nuclear_outer_membrane-endoplasmic_reticulum_membrane_network	GOs:cc	Upregulated	2	Dp1Rhr Tg(Dyrk1A)	11	Acer3 Alg5 Arxes1 Ebp Erlin2 Ormdl2 Plp2 Ryr3 Tgtp2 Tmem173 Tmtc2	Cell Structure & organelle related
outer_membrane	GOs:cc	Upregulated	2	Dp1Yey Dp3Yah	11	Ass1 Cstad Fundc2 Hk2 Maob Mgst1 Myoc Nucb2 Nutf2 Rsad2 Scp2	Cell Structure & organelle related
endoplasmic_reticulum_membrane	GOs:cc	Upregulated	2	Dp1Rhr Tg(Dyrk1A)	11	Acer3 Alg5 Arxes1 Ebp Erlin2 Ormdl2 Plp2 Ryr3 Tgtp2 Tmem173 Tmtc2	Cell Structure & organelle related
endoplasmic_reticulum_subcompartment	GOs:cc	Upregulated	2	Dp1Rhr Tg(Dyrk1A)	11	Acer3 Alg5 Arxes1 Ebp Erlin2 Ormdl2 Plp2 Ryr3 Tgtp2 Tmem173 Tmtc2	Cell Structure & organelle related
spliceosomal_complex	GOs:cc	Upregulated	2	Dp1Yey Tg(Dyrk1A)	10	Ctnnbl1 Lsm6 Phf5a Ppil3 Prpf18 Prpf38b Sf3b4 Sf3b6 Smndc1 Snrpg	Cell Structure & organelle related
Golgi_subcompartment	GOs:cc	Upregulated	2	Dp3Yah Tg(Dyrk1A)	10	Acer3 Chac1 Chst3 Crhr1 H2-Q4 Hace1 Lyz1 Mall Smpd4 Steap2	Cell Structure & organelle related
Golgi_stack	GOs:cc	Upregulated	2	Dp1Yey Tg(Dyrk1A)	10	B4galt1 Bet1 Cit Ggta1 H2-D1 H2-K1 H2-Q7 Lyz2 Pld1 Plk3	Cell Structure & organelle related
endoplasmic_reticulum_membrane	GOs:cc	Upregulated	2	Dp1Yey Tg(Dyrk1A)	10	Dpagt1 Gnrh1 Jph1 Mlana Soat2 Spcs1 Sppl2c Trdn Trim13 Wfs1	Cell Structure & organelle related
endoplasmic_reticulum_subcompartment	GOs:cc	Upregulated	2	Dp1Yey Tg(Dyrk1A)	10	Dpagt1 Gnrh1 Jph1 Mlana Soat2 Spcs1 Sppl2c Trdn Trim13 Wfs1	Cell Structure & organelle related
mitochondrial_outer_membrane	GOs:cc	Upregulated	2	Dp1Yey Dp3Yah	9	Ass1 Cstad Fundc2 Hk2 Maob Mgst1 Myoc Rsad2 Scp2	Cell Structure & organelle related
lysosome	GOs:cc	Upregulated	2	Dp1Yey Dp1Rhr	9	Bcl10 Ctns Laptm5 Npc2 Stard3 Tlr7 Tmbim1 Treml4 Unc93b1	Cell Structure & organelle related
lytic_vacuole	GOs:cc	Upregulated	2	Dp1Yey Dp1Rhr	9	Bcl10 Ctns Laptm5 Npc2 Stard3 Tlr7 Tmbim1 Treml4 Unc93b1	Cell Structure & organelle related
Golgi_cisterna	GOs:cc	Upregulated	2	Dp1Yey Tg(Dyrk1A)	9	B4galt1 Bet1 Cit Ggta1 H2-D1 H2-K1 H2-Q7 Lyz2 Pld1	Cell Structure & organelle related
late_endosome	GOs:cc	Upregulated	2	Dp1Yey Tg(Dyrk1A)	9	Anxa2 Cd74 Cyb561a3 Gnpnat1 Parm1 Rilp Slc17a8 Slc2a4 Slc31a2	Cell Structure & organelle related
organelle_inner_membrane	GOs:cc	Upregulated	2	Dp5Yah.Dp1Rhr Dp1Rhr	8	Bok Coq5 Hadh Lbr Mccc1 Slc25a37 Timm44 Tst	Cell Structure & organelle related
integral_component_of_organelle_membrane	GOs:cc	Upregulated	2	Dp1Yey Tg(Dyrk1A)	8	Acer2 Apool Aqp2 Fundc2 Lfng Sgms2 Slc17a6 Tmem163	Cell Structure & organelle related
organelle_envelope_lumen	GOs:cc	Upregulated	2	Dp1Yey Tg(Dyrk1A)	8	Chchd4 Cycs Lyn Micu2 Myoc Prelid1 Ptges Stoml2	Cell Structure & organelle related
coated_vesicle	GOs:cc	Upregulated	2	Ts65Dn Tg(Dyrk1A)	8	Aqp2 Atp7a Dab2 Klhl12 Lyz2 Mall Steap2 Vwf	Cell Structure & organelle related
cytosolic_part	GOs:cc	Upregulated	2	Dp1Yey Dp5Yah.Dp1Rhr	8	Bloc1s5 Cct8 Erc1 Hps4 Mcts2 Prdx3 Rpl29 Rps25	Cell Structure & organelle related
lysosome	GOs:cc	Upregulated	2	Ts65Dn Dp1Rhr	8	Capn2 Cd164 Ctsd Dpp7 Fuca1 Hyal3 Lrba Plbd1	Cell Structure & organelle related
lytic_vacuole	GOs:cc	Upregulated	2	Ts65Dn Dp1Rhr	8	Capn2 Cd164 Ctsd Dpp7 Fuca1 Hyal3 Lrba Plbd1	Cell Structure & organelle related
endosomal_part	GOs:cc	Upregulated	2	Dp1Yey Tg(Dyrk1A)	8	Anxa2 Aqp2 Cyb561a3 Rab11b Ret Rilp Vps37c Vps4b	Cell Structure & organelle related
endosomal_part	GOs:cc	Upregulated	2	Dp1Yey Dp3Yah	8	Cd63 Ephb1 H2-Eb1 Oca2 Rab27b Rap2c Stx8 Vps26a	Cell Structure & organelle related
organelle_inner_membrane	GOs:cc	Upregulated	2	Dp1Rhr Tg(Dyrk1A)	7	Apex2 Atp5e Bcs1l Mpv17l2 Ndufa4 Park7 Slc25a32	Cell Structure & organelle related
Lysosome	Kegg:Pathway	Upregulated	2	Dp3Yah Dp1Rhr	7	Arsg Cd63 Cd68 Ctso Ctss Galns Gga3	Cell Structure & organelle related
Golgi-associated_vesicle	GOs:cc	Upregulated	2	Dp3Yah Tg(Dyrk1A)	7	Atp7a Chic2 Lyz1 Lyz2 Sppl2c Steap2 Tmed3	Cell Structure & organelle related
intrinsic_component_of_organelle_membrane	GOs:cc	Upregulated	2	Dp1Rhr Tg(Dyrk1A)	6	Acer3 Cpt1a Ppox Rnf152 Steap2 Vamp4	Cell Structure & organelle related
organelle_inner_membrane	GOs:cc	Upregulated	2	Dp1Yey Dp1Rhr	6	Coq3 Cyb5b Minos1 Mtg1 Sfxn4 Tk2	Cell Structure & organelle related
vacuolar_part	GOs:cc	Upregulated	2	Dp3Yah Tg(Dyrk1A)	6	Atp11c Dnajc13 Gabarapl2 Rdh14 Sppl2c Vps35	Cell Structure & organelle related
vacuolar_membrane	GOs:cc	Upregulated	2	Dp3Yah Tg(Dyrk1A)	6	Atp11c Dnajc13 Gabarapl2 Rdh14 Sppl2c Vps35	Cell Structure & organelle related
cytosolic_part	GOs:cc	Upregulated	2	Dp1Yey Dp3Yah	6	Adcy8 Casp1 Ide Map3k13 Rpl12 Zcchc17	Cell Structure & organelle related
lysosome	GOs:cc	Upregulated	2	Dp1Yey Ts65Dn	6	Ifnar1 Litaf Prtn3 Slc30a3 Snx1 Sod1	Cell Structure & organelle related
lytic_vacuole	GOs:cc	Upregulated	2	Dp1Yey Ts65Dn	6	Ifnar1 Litaf Prtn3 Slc30a3 Snx1 Sod1	Cell Structure & organelle related
endosome_membrane	GOs:cc	Upregulated	2	Dp1Yey Tg(Dyrk1A)	6	Aqp2 Rab11b Ret Rilp Vps37c Vps4b	Cell Structure & organelle related
endosome_membrane	GOs:cc	Upregulated	2	Dp3Yah Dp1Rhr	6	Appl2 Bok Chmp2a Mrc1 Snx4 Vps25	Cell Structure & organelle related
late_endosome	GOs:cc	Upregulated	2	Dp1Yey Dp3Yah	6	Cd63 H2-Eb1 Rab27b Rab34 Stx8 Ttpa	Cell Structure & organelle related
endosome_membrane	GOs:cc	Upregulated	2	Dp1Yey Dp1Rhr	6	Rnf13 Snx3 Stard3 Tmbim1 Treml4 Vamp8	Cell Structure & organelle related
lysosomal_membrane	GOs:cc	Upregulated	2	Dp3Yah Tg(Dyrk1A)	5	Atp11c Dnajc13 Rdh14 Sppl2c Vps35	Cell Structure & organelle related
lytic_vacuole_membrane	GOs:cc	Upregulated	2	Dp3Yah Tg(Dyrk1A)	5	Atp11c Dnajc13 Rdh14 Sppl2c Vps35	Cell Structure & organelle related
Golgi_vesicle_transport	GOs:BP	Upregulated	2	Dp1Yey Tg(Dyrk1A)	5	Bet1 Cux2 Gabarapl2 Kif1c Klhl12	Cell Structure & organelle related
recycling_endosome	GOs:cc	Upregulated	2	Dp3Yah Tg(Dyrk1A)	5	Atp11c Ehd4 Slc31a1 Tfrc Zdhhc2	Cell Structure & organelle related
intrinsic_component_of_organelle_membrane	GOs:cc	Upregulated	2	Dp1Yey Tg(Dyrk1A)	4	Acer2 Aqp2 Fundc2 Rab11b	Cell Structure & organelle related
organelle_inner_membrane	GOs:cc	Upregulated	2	Dp1Yey Tg(Dyrk1A)	4	Ghrhr Hspd1 Slc25a53 Stoml2	Cell Structure & organelle related
intrinsic_component_of_organelle_membrane	GOs:cc	Upregulated	2	Dp1Yey Dp1Rhr	4	Minos1 Pex2 Rab3b Tomm7	Cell Structure & organelle related
peroxisomal_part	GOs:cc	Upregulated	2	Dp1Yey Dp3Yah	4	Cav1 Eci2 Pex11a Rab8b	Cell Structure & organelle related
microbody_part	GOs:cc	Upregulated	2	Dp1Yey Dp3Yah	4	Cav1 Eci2 Pex11a Rab8b	Cell Structure & organelle related
catalytic_step_spliceosome	GOs:cc	Upregulated	2	Dp1Yey Tg(Dyrk1A)	4	Phf5a Ppil3 Sf3b6 Snrpg	Cell Structure & organelle related
lysosome	GOs:cc	Upregulated	2	Dp3Yah Tg(Dyrk1A)	4	Anxa11 Hexb Rdh14 Vps35	Cell Structure & organelle related
lysosome	GOs:cc	Upregulated	2	Dp1Yey Tg(Dyrk1A)	4	Ada Rilp Tlr3 Tmem175	Cell Structure & organelle related
lytic_vacuole	GOs:cc	Upregulated	2	Dp3Yah Tg(Dyrk1A)	4	Anxa11 Hexb Rdh14 Vps35	Cell Structure & organelle related
lytic_vacuole	GOs:cc	Upregulated	2	Dp1Yey Tg(Dyrk1A)	4	Ada Rilp Tlr3 Tmem175	Cell Structure & organelle related
intraciliary_transport_particle_B	GOs:cc	Upregulated	2	Dp1Yey Tg(Dyrk1A)	4	Hspb11 Rabl2 Trim59 Ttc30b	Cell Structure & organelle related
intraciliary_transport_particle	GOs:cc	Upregulated	2	Dp1Rhr Tg(Dyrk1A)	4	Hspb11 Kif17 Rabl2 Ttc30b	Cell Structure & organelle related
endosome_membrane	GOs:cc	Upregulated	2	Dp1Yey Dp3Yah	4	Ephb1 Rab27b Rap2c Vps26a	Cell Structure & organelle related
endosomal_part	GOs:cc	Upregulated	2	Dp3Yah Tg(Dyrk1A)	4	Tmem108 Vps35 Vps37b Zdhhc2	Cell Structure & organelle related
integral_component_of_endoplasmic_reticulum_membrane	GOs:cc	Upregulated	2	Dp1Rhr Tg(Dyrk1A)	4	Acer3 Elovl2 Elovl7 Sgms2	Cell Structure & organelle related
intrinsic_component_of_endoplasmic_reticulum_membrane	GOs:cc	Upregulated	2	Dp1Rhr Tg(Dyrk1A)	4	Acer3 Elovl2 Elovl7 Sgms2	Cell Structure & organelle related
organelle_inner_membrane	GOs:cc	Upregulated	2	Dp5Yah.Dp1Rhr Tg(Dyrk1A)	3	Aifm3 Cyp27a1 Ndufs6	Cell Structure & organelle related
organelle_inner_membrane	GOs:cc	Upregulated	2	Dp1Yey Dp5Yah.Dp1Rhr	3	Atp5o Guf1 Shmt2	Cell Structure & organelle related
cytosolic_part	GOs:cc	Upregulated	2	Dp3Yah Dp5Yah.Dp1Rhr	3	Chuk Npr1 Rps21	Cell Structure & organelle related
peroxisome	GOs:cc	Upregulated	2	Dp5Yah.Dp1Rhr Dp1Rhr	3	Arf1 Ehhadh Hrasls	Cell Structure & organelle related
peroxisome	GOs:cc	Upregulated	2	Dp3Yah Dp5Yah.Dp1Rhr	3	Hmgcr Serhl Zadh2	Cell Structure & organelle related
peroxisome	GOs:cc	Upregulated	2	Dp3Yah Tg(Dyrk1A)	3	Acot5 Far2 Urad	Cell Structure & organelle related
peroxisome	GOs:cc	Upregulated	2	Dp1Yey Tg(Dyrk1A)	3	Ech1 Hspd1 Lacc1	Cell Structure & organelle related
peroxisomal_membrane	GOs:cc	Upregulated	2	Dp1Yey Dp3Yah	3	Cav1 Pex11a Rab8b	Cell Structure & organelle related
inner_mitochondrial_membrane_protein_complex	GOs:cc	Upregulated	2	Dp1Rhr Tg(Dyrk1A)	3	Atp5e Ndufa4 Park7	Cell Structure & organelle related
Peroxisome	Kegg:Pathway	Upregulated	2	Dp1Rhr Tg(Dyrk1A)	3	Idh1 Nudt7 Pxmp4	Cell Structure & organelle related
Peroxisome	Kegg:Pathway	Upregulated	2	Dp3Yah Dp1Rhr	3	Crot Eci2 Gstk1	Cell Structure & organelle related
microbody	GOs:cc	Upregulated	2	Dp5Yah.Dp1Rhr Dp1Rhr	3	Arf1 Ehhadh Hrasls	Cell Structure & organelle related
microbody	GOs:cc	Upregulated	2	Dp3Yah Dp5Yah.Dp1Rhr	3	Hmgcr Serhl Zadh2	Cell Structure & organelle related
microbody	GOs:cc	Upregulated	2	Dp3Yah Tg(Dyrk1A)	3	Acot5 Far2 Urad	Cell Structure & organelle related
microbody	GOs:cc	Upregulated	2	Dp1Yey Tg(Dyrk1A)	3	Ech1 Hspd1 Lacc1	Cell Structure & organelle related
microbody_membrane	GOs:cc	Upregulated	2	Dp1Yey Dp3Yah	3	Cav1 Pex11a Rab8b	Cell Structure & organelle related
endosome_membrane	GOs:cc	Upregulated	2	Dp3Yah Tg(Dyrk1A)	3	Vps35 Vps37b Zdhhc2	Cell Structure & organelle related
late_endosome	GOs:cc	Upregulated	2	Dp3Yah Tg(Dyrk1A)	3	Crhr1 Rap1a Vps35	Cell Structure & organelle related
late_endosome_membrane	GOs:cc	Upregulated	2	Dp1Yey Tg(Dyrk1A)	3	Anxa2 Cyb561a3 Lamtor1	Cell Structure & organelle related
peroxisomal_part	GOs:cc	Upregulated	2	Dp1Yey Tg(Dyrk1A)	2	Hspd1 Pxmp4	Cell Structure & organelle related
peroxisome	GOs:cc	Upregulated	2	Dp1Rhr Tg(Dyrk1A)	2	Hsdl2 Nudt7	Cell Structure & organelle related
Lysosome	Kegg:Pathway	Upregulated	2	Dp1Rhr Tg(Dyrk1A)	2	Aga Ctsh	Cell Structure & organelle related
microbody_part	GOs:cc	Upregulated	2	Dp1Yey Tg(Dyrk1A)	2	Hspd1 Pxmp4	Cell Structure & organelle related
microbody	GOs:cc	Upregulated	2	Dp1Rhr Tg(Dyrk1A)	2	Hsdl2 Nudt7	Cell Structure & organelle related
lysosome	GOs:cc	Upregulated	2	Dp1Rhr Tg(Dyrk1A)	2	Chid1 Ldlr	Cell Structure & organelle related
lysosome	GOs:cc	Upregulated	2	Dp3Yah Ts65Dn	2	Cd34 Lipa	Cell Structure & organelle related
lysosome	GOs:cc	Upregulated	2	Dp3Yah Dp1Rhr	2	Ctso Seh1l	Cell Structure & organelle related
lysosome	GOs:cc	Upregulated	2	Dp1Yey Dp3Yah	2	Ass1 Vps26a	Cell Structure & organelle related
lytic_vacuole	GOs:cc	Upregulated	2	Dp1Rhr Tg(Dyrk1A)	2	Chid1 Ldlr	Cell Structure & organelle related
lytic_vacuole	GOs:cc	Upregulated	2	Dp3Yah Ts65Dn	2	Cd34 Lipa	Cell Structure & organelle related
lytic_vacuole	GOs:cc	Upregulated	2	Dp3Yah Dp1Rhr	2	Ctso Seh1l	Cell Structure & organelle related
lytic_vacuole	GOs:cc	Upregulated	2	Dp1Yey Dp3Yah	2	Ass1 Vps26a	Cell Structure & organelle related
Proteasome	Kegg:Pathway	Upregulated	2	Dp3Yah Tg(Dyrk1A)	2	Psma1 Psma3	Cell Structure & organelle related
proteasome_complex	GOs:cc	Upregulated	2	Dp3Yah Tg(Dyrk1A)	2	Psma1 Psma3	Cell Structure & organelle related
proteasome_complex	GOs:cc	Upregulated	2	Dp1Yey Dp3Yah	2	Psme2 Usp25	Cell Structure & organelle related
peroxisome	GOs:cc	Upregulated	2	Dp5Yah.Dp1Rhr Tg(Dyrk1A)	1	Vim	Cell Structure & organelle related
peroxisome	GOs:cc	Upregulated	2	Dp1Yey Dp5Yah.Dp1Rhr	1	Sod1	Cell Structure & organelle related
peroxisomal_membrane	GOs:cc	Upregulated	2	Dp3Yah Tg(Dyrk1A)	1	Far2	Cell Structure & organelle related
peroxisomal_part	GOs:cc	Upregulated	2	Dp3Yah Tg(Dyrk1A)	1	Far2	Cell Structure & organelle related
peroxisomal_membrane	GOs:cc	Upregulated	2	Dp1Yey Tg(Dyrk1A)	1	Pxmp4	Cell Structure & organelle related
peroxisome	GOs:cc	Upregulated	2	Dp1Yey Dp3Yah	1	Pex11a	Cell Structure & organelle related
peroxisome	GOs:cc	Upregulated	2	Dp1Yey Dp1Rhr	1	Phyh	Cell Structure & organelle related
inner_mitochondrial_membrane_protein_complex	GOs:cc	Upregulated	2	Dp5Yah.Dp1Rhr Tg(Dyrk1A)	1	Ndufs6	Cell Structure & organelle related
inner_mitochondrial_membrane_protein_complex	GOs:cc	Upregulated	2	Dp1Yey Dp5Yah.Dp1Rhr	1	Atp5o	Cell Structure & organelle related
inner_mitochondrial_membrane_protein_complex	GOs:cc	Upregulated	2	Dp1Yey Dp1Rhr	1	Minos1	Cell Structure & organelle related
Peroxisome	Kegg:Pathway	Upregulated	2	Dp3Yah Tg(Dyrk1A)	1	Far2	Cell Structure & organelle related
Lysosome	Kegg:Pathway	Upregulated	2	Dp3Yah Tg(Dyrk1A)	1	Hexb	Cell Structure & organelle related
microbody	GOs:cc	Upregulated	2	Dp5Yah.Dp1Rhr Tg(Dyrk1A)	1	Vim	Cell Structure & organelle related
microbody	GOs:cc	Upregulated	2	Dp1Yey Dp5Yah.Dp1Rhr	1	Sod1	Cell Structure & organelle related
microbody_membrane	GOs:cc	Upregulated	2	Dp3Yah Tg(Dyrk1A)	1	Far2	Cell Structure & organelle related
microbody_part	GOs:cc	Upregulated	2	Dp3Yah Tg(Dyrk1A)	1	Far2	Cell Structure & organelle related
microbody_membrane	GOs:cc	Upregulated	2	Dp1Yey Tg(Dyrk1A)	1	Pxmp4	Cell Structure & organelle related
microbody	GOs:cc	Upregulated	2	Dp1Yey Dp3Yah	1	Pex11a	Cell Structure & organelle related
microbody	GOs:cc	Upregulated	2	Dp1Yey Dp1Rhr	1	Phyh	Cell Structure & organelle related
lysosome	GOs:cc	Upregulated	2	Ts65Dn Tg(Dyrk1A)	1	Nos1	Cell Structure & organelle related
lytic_vacuole	GOs:cc	Upregulated	2	Ts65Dn Tg(Dyrk1A)	1	Nos1	Cell Structure & organelle related
endosome_membrane	GOs:cc	Upregulated	2	Dp1Rhr Tg(Dyrk1A)	1	Ldlr	Cell Structure & organelle related
anchoring_junction	GOs:cc	Downregulated	2	Dp5Yah.Dp1Rhr Dp5Yah	58	Ahnak Anxa2 Arf1 B4galt1 Baiap2l1 Cd46 Cd9 Cdh3 Ceacam1 Ceacam2 Cnn2 Cpne3 Ctnna1 Dsc3 Dsp Ezr Fap Flna Flnb Flnc Frmd4b Frmd5 Grb7 Hsp90b1 Hspa1a Hspa5 Hspb1 Itga4 Itga8 Jag1 Jam3 Jup Krt18 Lima1 Mcam Mme Mrc2 Msn Ndrg1 Oxtr Pdlim1 Pdlim7 Pkp2 Pnn Pvr Rpl30 Rps14 Sdc4 Slc4a2 Snap23 Synpo2 Tgm2 Tnc Tns4 Trpv4 Tspan4 Vcl Vim	Cell Structure & organelle related
adherens_junction	GOs:cc	Downregulated	2	Dp5Yah.Dp1Rhr Dp5Yah	54	Ahnak Anxa2 Arf1 Baiap2l1 Cd46 Cd9 Cdh3 Ceacam1 Ceacam2 Cnn2 Cpne3 Ctnna1 Dsp Ezr Fap Flna Flnb Flnc Frmd4b Frmd5 Grb7 Hsp90b1 Hspa1a Hspa5 Hspb1 Itga4 Itga8 Jag1 Jup Krt18 Lima1 Mcam Mme Mrc2 Msn Ndrg1 Oxtr Pdlim1 Pdlim7 Pkp2 Pvr Rpl30 Rps14 Sdc4 Slc4a2 Snap23 Synpo2 Tgm2 Tnc Tns4 Trpv4 Tspan4 Vcl Vim	Cell Structure & organelle related
cell_junction_organization	GOs:BP	Downregulated	2	Dp5Yah.Dp1Rhr Dp5Yah	27	Ace Agt Arhgap6 Cd9 Ceacam1 Cldn1 Cldn5 Ctnna1 Dsp Enpp2 Flna Gjb2 Gjc1 Heg1 Jup Kdr Myo9a Myoc Perp Pkp2 Rock1 Sdc4 Tgfb2 Trpv4 Ugt8a Vcl Vegfa	Cell Structure & organelle related
cell-cell_junction_organization	GOs:BP	Downregulated	2	Dp5Yah.Dp1Rhr Dp5Yah	26	Ace Agt Arhgap6 Cd9 Ceacam1 Cldn1 Cldn5 Ctnna1 Dsp Enpp2 Flna Gjb2 Gjc1 Heg1 Jup Kdr Myoc Perp Pkp2 Rock1 Sdc4 Tgfb2 Trpv4 Ugt8a Vcl Vegfa	Cell Structure & organelle related
cell_junction_assembly	GOs:BP	Downregulated	2	Dp5Yah.Dp1Rhr Dp5Yah	22	Ace Agt Arhgap6 Cd9 Cldn1 Cldn5 Ctnna1 Enpp2 Gjb2 Gjc1 Heg1 Jup Kdr Myo9a Myoc Pkp2 Rock1 Sdc4 Trpv4 Ugt8a Vcl Vegfa	Cell Structure & organelle related
Protein_processing_in_endoplasmic_reticulum	Kegg:Pathway	Downregulated	2	Dp5Yah.Dp1Rhr Dp5Yah	17	Atf4 Derl2 Dnajb1 Dnajc3 Eif2ak4 Ero1lb Fbxo2 Herpud1 Hsp90b1 Hspa1a Hspa1b Hspa5 Map3k5 Nfe2l2 Pdia6 Uggt2 Xbp1	Cell Structure & organelle related
establishment_or_maintenance_of_cell_polarity	GOs:BP	Downregulated	2	Dp5Yah.Dp1Rhr Dp5Yah	12	Amotl1 Aqp1 Ctnna1 Ezr Frmd4b Jam3 Msn Myo9a Nde1 Pkd1 Rock1 Spint2	Cell Structure & organelle related
cellular_response_to_hormone_stimulus	GOs:BP	Downregulated	2	Dp5Yah.Dp1Rhr Dp5Yah	50	Adipor2 Agt Agtrap Akap13 Akap8 Akr1c18 Akt2 Aqp1 Baiap2l1 Bbs2 Bmp4 Bmp7 Cpeb1 Ddx17 Dnaic1 Eif4ebp2 Foxc2 Igf2 Inhba Kl Klf9 Lepr Med12 Mir143 Ncoa3 Npas4 Npc1 Nr2f2 Nr4a1 Nr4a2 Ogt Oxtr Padi2 Pagr1a Pdk4 Per1 Phip Prkcd Prkcq Prlr Rarb Rarres2 Rora Rxrg Sfrp1 Sgk1 Stat1 Tbc1d4 Xbp1 Zfp36l1	Hormone regulation
cellular_response_to_steroid_hormone_stimulus	GOs:BP	Downregulated	2	Dp5Yah.Dp1Rhr Dp1Rhr	22	Abhd2 Akap13 Akr1c18 Aqp1 Bmp7 Ddit4 Fbxo32 Klf9 Med12 Npas4 Nr2e1 Nr2f2 Nr4a1 Nr4a2 Padi2 Pagr1a Per1 Rora Rxrg Sfrp1 Sgk1 Sstr2	Hormone regulation
Thyroid_hormone_signaling_pathway	Kegg:Pathway	Downregulated	2	Dp5Yah.Dp1Rhr Dp5Yah	17	Akt2 Bmp4 Dio2 Hdac3 Med12 Med27 Ncoa3 Pfkfb2 Plcb4 Plcd4 Plce1 Pln Rcan1 Rxrg Slc2a1 Stat1 Tbc1d4	Hormone regulation
steroid_hormone_mediated_signaling_pathway	GOs:BP	Downregulated	2	Dp5Yah.Dp1Rhr Dp1Rhr	16	Abhd2 Akap13 Bmp7 Klf9 Med12 Nr2e1 Nr2f2 Nr4a1 Nr4a2 Padi2 Pagr1a Per1 Rora Rxrg Sfrp1 Sgk1	Hormone regulation
steroid_hormone_receptor_activity	GOs:mf	Downregulated	2	Dp1Rhr Tg(Dyrk1A)	8	Lef1 Nr2f1 Nr2f2 Nr4a1 Nr4a2 Nr4a3 Rora Rxrg	Hormone regulation
sulfur_compound_binding	GOs:mf	Upregulated	2	Dp1Rhr Tg(Dyrk1A)	32	Bmp7 Ccdc80 Cfh Ctgf Dpysl3 Ecm2 Gpc6 Gpnmb Gsta4 Gstm2 Gstm7 Lamc2 Ltc4s Mgst1 Nav2 Ndnf Pcolce Pcolce2 Pla2g5 Postn Prelp Ptges Rspo3 Scp2 Serpind1 Sfrp1 Slit2 Sult1a1 Tgfbr3 Thbs1 Thbs4 Vtn	Compounds binding
guanyl_nucleotide_binding	GOs:mf	Upregulated	2	Dp3Yah Tg(Dyrk1A)	17	Arhgap5 Gtpbp8 Npr1 Rab37 Rab3d Rac3 Rap1a Rasd2 Rem2 Rhoc Rnd2 Rnd3 Sept2 Tmem173 Tuba8 Tubb1 Uprt	Compounds binding
guanyl_ribonucleotide_binding	GOs:mf	Upregulated	2	Dp3Yah Tg(Dyrk1A)	17	Arhgap5 Gtpbp8 Npr1 Rab37 Rab3d Rac3 Rap1a Rasd2 Rem2 Rhoc Rnd2 Rnd3 Sept2 Tmem173 Tuba8 Tubb1 Uprt	Compounds binding
coenzyme_binding	GOs:mf	Upregulated	2	Dp1Rhr Tg(Dyrk1A)	16	Adh1 Akr1b10 Alas2 Bdh2 Cbr4 Crym Cybb Ddo Idh1 Maob Nqo2 Scp2 Sirt4 Sirt7 Th Xdh	Compounds binding
cadherin_binding	GOs:mf	Upregulated	2	Dp1Yey Tg(Dyrk1A)	16	Anxa2 Arfip1 Cnn2 Ctnnal1 Dnajb1 Ehd4 Eps8l1 Fxyd5 Hist2h3b Hspa1a Pkp2 Prdx1 Rab11b Rpl14 Ruvbl1 Vcl	Compounds binding
GTP_binding	GOs:mf	Upregulated	2	Dp3Yah Tg(Dyrk1A)	16	Arhgap5 Gtpbp8 Npr1 Rab37 Rab3d Rac3 Rap1a Rasd2 Rem2 Rhoc Rnd2 Rnd3 Sept2 Tuba8 Tubb1 Uprt	Compounds binding
nucleoside_binding	GOs:mf	Upregulated	2	Dp3Yah Tg(Dyrk1A)	16	Arhgap5 Gtpbp8 Npr1 Rab37 Rab3d Rac3 Rap1a Rasd2 Rem2 Rhoc Rnd2 Rnd3 Sept2 Tuba8 Tubb1 Uprt	Compounds binding
purine_nucleoside_binding	GOs:mf	Upregulated	2	Dp3Yah Tg(Dyrk1A)	16	Arhgap5 Gtpbp8 Npr1 Rab37 Rab3d Rac3 Rap1a Rasd2 Rem2 Rhoc Rnd2 Rnd3 Sept2 Tuba8 Tubb1 Uprt	Compounds binding
purine_ribonucleoside_binding	GOs:mf	Upregulated	2	Dp3Yah Tg(Dyrk1A)	16	Arhgap5 Gtpbp8 Npr1 Rab37 Rab3d Rac3 Rap1a Rasd2 Rem2 Rhoc Rnd2 Rnd3 Sept2 Tuba8 Tubb1 Uprt	Compounds binding
ribonucleoside_binding	GOs:mf	Upregulated	2	Dp3Yah Tg(Dyrk1A)	16	Arhgap5 Gtpbp8 Npr1 Rab37 Rab3d Rac3 Rap1a Rasd2 Rem2 Rhoc Rnd2 Rnd3 Sept2 Tuba8 Tubb1 Uprt	Compounds binding
GTPase_activity	GOs:mf	Upregulated	2	Dp3Yah Tg(Dyrk1A)	14	Arhgap5 Rab37 Rab3d Rac3 Rap1a Rasd2 Rem2 Rhoc Rnd2 Rnd3 Sept2 Tgtp2 Tuba8 Tubb1	Compounds binding
guanyl_nucleotide_binding	GOs:mf	Upregulated	2	Dp1Yey Dp3Yah	13	Adssl1 Arl15 Arl5b Gtpbp4 Guf1 Rab27b Rab34 Rab3b Rab8b Rap2c Rasl11a Rnd1 Suclg2	Compounds binding
guanyl_ribonucleotide_binding	GOs:mf	Upregulated	2	Dp1Yey Dp3Yah	13	Adssl1 Arl15 Arl5b Gtpbp4 Guf1 Rab27b Rab34 Rab3b Rab8b Rap2c Rasl11a Rnd1 Suclg2	Compounds binding
GTP_binding	GOs:mf	Upregulated	2	Dp1Yey Dp3Yah	13	Adssl1 Arl15 Arl5b Gtpbp4 Guf1 Rab27b Rab34 Rab3b Rab8b Rap2c Rasl11a Rnd1 Suclg2	Compounds binding
nucleoside_binding	GOs:mf	Upregulated	2	Dp1Yey Tg(Dyrk1A)	13	Ada Ciita Eef1a1 Gbp2 Gtpbp10 Irgc1 Nudt2 Rab11b Rab29 Rab33a Rasd1 Rsg1 Srl	Compounds binding
purine_nucleoside_binding	GOs:mf	Upregulated	2	Dp1Yey Tg(Dyrk1A)	13	Ada Ciita Eef1a1 Gbp2 Gtpbp10 Irgc1 Nudt2 Rab11b Rab29 Rab33a Rasd1 Rsg1 Srl	Compounds binding
nucleoside_binding	GOs:mf	Upregulated	2	Dp1Yey Dp3Yah	13	Adssl1 Arl15 Arl5b Gtpbp4 Guf1 Rab27b Rab34 Rab3b Rab8b Rap2c Rasl11a Rnd1 Suclg2	Compounds binding
purine_nucleoside_binding	GOs:mf	Upregulated	2	Dp1Yey Dp3Yah	13	Adssl1 Arl15 Arl5b Gtpbp4 Guf1 Rab27b Rab34 Rab3b Rab8b Rap2c Rasl11a Rnd1 Suclg2	Compounds binding
purine_ribonucleoside_binding	GOs:mf	Upregulated	2	Dp1Yey Dp3Yah	13	Adssl1 Arl15 Arl5b Gtpbp4 Guf1 Rab27b Rab34 Rab3b Rab8b Rap2c Rasl11a Rnd1 Suclg2	Compounds binding
ribonucleoside_binding	GOs:mf	Upregulated	2	Dp1Yey Dp3Yah	13	Adssl1 Arl15 Arl5b Gtpbp4 Guf1 Rab27b Rab34 Rab3b Rab8b Rap2c Rasl11a Rnd1 Suclg2	Compounds binding
guanyl_nucleotide_binding	GOs:mf	Upregulated	2	Dp1Yey Tg(Dyrk1A)	12	Ciita Eef1a1 Gbp2 Gtpbp10 Irgc1 Nudt2 Rab11b Rab29 Rab33a Rasd1 Rsg1 Srl	Compounds binding
guanyl_ribonucleotide_binding	GOs:mf	Upregulated	2	Dp1Yey Tg(Dyrk1A)	12	Ciita Eef1a1 Gbp2 Gtpbp10 Irgc1 Nudt2 Rab11b Rab29 Rab33a Rasd1 Rsg1 Srl	Compounds binding
GTP_binding	GOs:mf	Upregulated	2	Dp1Yey Tg(Dyrk1A)	12	Ciita Eef1a1 Gbp2 Gtpbp10 Irgc1 Nudt2 Rab11b Rab29 Rab33a Rasd1 Rsg1 Srl	Compounds binding
purine_ribonucleoside_binding	GOs:mf	Upregulated	2	Dp1Yey Tg(Dyrk1A)	12	Ciita Eef1a1 Gbp2 Gtpbp10 Irgc1 Nudt2 Rab11b Rab29 Rab33a Rasd1 Rsg1 Srl	Compounds binding
ribonucleoside_binding	GOs:mf	Upregulated	2	Dp1Yey Tg(Dyrk1A)	12	Ciita Eef1a1 Gbp2 Gtpbp10 Irgc1 Nudt2 Rab11b Rab29 Rab33a Rasd1 Rsg1 Srl	Compounds binding
GTPase_activity	GOs:mf	Upregulated	2	Dp1Yey Dp3Yah	11	Adssl1 Gnb4 Gtpbp4 Guf1 Rab27b Rab34 Rab3b Rab8b Rap2c Rasl11a Rnd1	Compounds binding
GTPase_activity	GOs:mf	Upregulated	2	Dp1Yey Tg(Dyrk1A)	8	Eef1a1 Gbp2 Irgc1 Rab11b Rab29 Rab33a Rasd1 Rsg1	Compounds binding
GDP_binding	GOs:mf	Upregulated	2	Dp1Yey Dp3Yah	6	Gem Rab27b Rab3b Rab8b Rap2c Suclg2	Compounds binding
glutathione_binding	GOs:mf	Upregulated	2	Dp1Rhr Tg(Dyrk1A)	6	Gsta4 Gstm2 Gstm7 Ltc4s Mgst1 Ptges	Compounds binding
oligopeptide_binding	GOs:mf	Upregulated	2	Dp1Rhr Tg(Dyrk1A)	6	Gsta4 Gstm2 Gstm7 Ltc4s Mgst1 Ptges	Compounds binding
NAD_binding	GOs:mf	Upregulated	2	Dp1Rhr Tg(Dyrk1A)	5	Adh1 Bdh2 Idh1 Sirt4 Sirt7	Compounds binding
cellular_response_to_organonitrogen_compound	GOs:BP	Downregulated	2	Dp5Yah.Dp1Rhr Dp5Yah	56	Agt Agtrap Akt2 Aqp1 Atf4 Atp7a Baiap2l1 Casp6 Cpeb1 Ctnna1 Dnaic1 Egr1 Eif4ebp2 Ezr Folr1 Foxc2 Gabpa Gatsl3 Hcn4 Hsp90b1 Igf2 Jup Kl Mir134 Mir137 Mir143 Mir15a Mir221 Mir369 Mir377 Mir382 Mir409 Mir421 Mir487b Mir543 Mir674 Mir99a Mmp2 Nr4a1 Nr4a2 Ogt Pdgfc Pdgfd Pdk4 Phip Pkd2 Prkcd Prkcq Rarres2 Sfrp1 Sgk1 Slit2 Stat1 Tbc1d4 Xbp1 Zfp36l1	Compounds binding
GTPase_binding	GOs:mf	Downregulated	2	Dp5Yah Dp1Rhr	37	Acap2 Akap13 Anxa2 Appl2 Arhgap4 Arhgdib Arhgef10 Atp7a Cdc42ep2 Chml Chrm4 Daam2 Dennd6b Dock11 Dock6 Eps8l1 Flna Gga3 Gm14137 Hdac3 Inf2 Nutf2 Pifo Plce1 Pot1b Rapgef6 Rgl2 Rnf152 Rpgr Sbf2 Sh2d3c St5 Sytl2 Tbc1d17 Tbc1d7 Vav3 Yipf2	Compounds binding
response_to_peptide	GOs:BP	Downregulated	2	Dp5Yah.Dp1Rhr Dp5Yah	35	Acvr1c Agt Agtrap Akt2 Baiap2l1 Cpeb1 Dnaic1 Egr1 Egr2 Eif4ebp2 Foxc2 Ggh Igf2 Jag1 Kl Mc4r Mir143 Nfkbia Nr4a1 Nr4a2 Ogt Oxtr Pdk4 Phip Prkcd Prkcq Rarres2 Rbp4 Sgk1 Stat1 Tbc1d4 Tgfbr3 Trpv4 Xbp1 Zfp36l1	Compounds binding
small_GTPase_binding	GOs:mf	Downregulated	2	Dp5Yah Dp1Rhr	32	Acap2 Akap13 Anxa2 Appl2 Arhgap4 Arhgdib Arhgef10 Atp7a Cdc42ep2 Chml Daam2 Dennd6b Dock11 Eps8l1 Flna Gga3 Gm14137 Inf2 Nutf2 Pifo Plce1 Pot1b Rapgef6 Rgl2 Rnf152 Sbf2 St5 Sytl2 Tbc1d17 Tbc1d7 Vav3 Yipf2	Compounds binding
Ras_GTPase_binding	GOs:mf	Downregulated	2	Dp5Yah Dp1Rhr	30	Acap2 Akap13 Anxa2 Appl2 Arhgap4 Arhgdib Arhgef10 Atp7a Cdc42ep2 Chml Daam2 Dennd6b Dock11 Eps8l1 Flna Gm14137 Inf2 Nutf2 Pifo Plce1 Pot1b Rapgef6 Rgl2 Sbf2 St5 Sytl2 Tbc1d17 Tbc1d7 Vav3 Yipf2	Compounds binding
Focal_adhesion	Kegg:Pathway	Downregulated	2	Dp5Yah.Dp1Rhr Dp5Yah	20	Akt2 Flna Flnb Flnc Itga4 Itga8 Kdr Lama2 Pdgfc Pdgfd Rock1 Spp1 Thbs1 Thbs2 Thbs4 Tnc Vav3 Vcl Vegfa Vwf	Compounds binding
GTPase_regulator_activity	GOs:mf	Downregulated	2	Dp5Yah Dp1Rhr	19	Acap2 Arhgap29 Arhgap4 Arhgap6 Arhgdib Cdc42ep2 Chml Chn2 Gm14137 Prr5 Ralgapa2 Rgs11 Rgs16 Rgs5 Rgs8 Slit2 Stard13 Tbc1d17 Tbc1d7	Compounds binding
cellular_response_to_amino_acid_stimulus	GOs:BP	Downregulated	2	Dp1Yey Dp1Rhr	12	Atp7a Gatsl3 Glra3 Lamtor1 Mir150 Mir15a Mir22 Mir23a Mir667 Mir674 Mir99a Xbp1	Compounds binding
beta-catenin_binding	GOs:mf	Downregulated	2	Dp5Yah.Dp1Rhr Dp1Rhr	5	Ctnna1 Ctnna3 Kdm6b Med12 Rora	Compounds binding
beta-catenin_binding	GOs:mf	Downregulated	2	Ts65Dn Dp1Rhr	2	Met Smad7	Compounds binding
protein_targeting	GOs:BP	Upregulated	2	Dp1Yey Tg(Dyrk1A)	18	Ablim3 Chchd4 Dph6 Folr1 Hes1 Hps4 Hspd1 Il9r Itgam Ndufa13 Nol3 Rtp4 Ruvbl1 Sirt4 Smurf1 Spcs1 Srp14 Ubl5	Post-translation modification
modification-dependent_protein_binding	GOs:mf	Downregulated	2	Dp5Yah Dp1Rhr	10	Atrx Brd9 Chd1 Ing4 Ing5 Kdm5a Kdm7a Kmt2a Phip Suz12	Post-translation modification
lipid_oxidation	GOs:BP	Upregulated	2	Dp1Rhr Tg(Dyrk1A)	9	Acaa2 Acat3 Apod Bdh2 Cpt1a Echdc2 Nr4a3 Sesn2 Sirt4	lipid_oxidation
response_to_interferon-beta	GOs:BP	Upregulated	2	Dp1Rhr Tg(Dyrk1A)	3	Tgtp2 Tmem173 Xaf1	response_to_interferon-beta
response_to_interferon-beta	GOs:BP	Upregulated	2	Dp1Yey Dp1Rhr	3	Gbp3 Ifitm2 Ifnar2	response_to_interferon-beta
MHC_protein_complex	GOs:cc	Upregulated	2	Dp5Yah.Dp1Rhr Dp1Rhr	2	H2-Q4 Mr1	MHC_protein_complex
MHC_protein_complex	GOs:cc	Upregulated	2	Dp1Yey Dp5Yah.Dp1Rhr	1	H2-DMa	MHC_protein_complex
negative_regulation_of_cell_cycle	GOs:BP	Downregulated	2	Dp5Yah.Dp1Rhr Dp5Yah	41	Atr Bmp4 Bmp7 Cdkn1a Chfr Dact1 Dclre1b Ddx39b Dot1l Eif2ak4 Fap Foxc1 Gadd45a Ing4 Inhba Mdm4 Miip Mlf1 Ndrg1 Nek1 Nr2f2 Nr4a1 Pkd1 Pkd2 Pla2g16 Plk3 Pnpt1 Ptgs2 Rbm14 Rnf112 Stag2 Susd2 Tcf7l2 Tgfb2 Thbs1 Thoc1 Tipin Tmem67 Trp53inp1 Wdr6 Zfp36l1	negative_regulation_of_cell_cycle
forebrain_development	GOs:BP	Downregulated	2	Dp5Yah.Dp1Rhr Dp1Rhr	39	Aldh1a2 Aqp1 Atp7a Axl Bbs2 Btg2 Ccdc141 Chrd Crtac1 Dicer1 Dlx1 Dlx2 Drd2 Efhc1 Eomes Fat4 Fgfr3 Inhba Kdm6b Lef1 Mdk Mfsd2a Mir9-1 Msx1 Nde1 Nin Notch1 Nr2e1 Nr2f2 Nr4a2 Olig2 Otx2 Pou4f1 Satb2 Slit2 Smo Tcf7l2 Wnt5a Zic5	forebrain_development
tube_closure	GOs:BP	Downregulated	2	Dp5Yah.Dp1Rhr Dp5Yah	12	Bmp4 Cecr2 Cluap1 Folr1 Med12 Plxnb2 Sdc4 Sfrp1 Spint2 Tgfb2 Traf6 Zic2	tube_closure
mTOR_signaling_pathway	Kegg:Pathway	Downregulated	2	Dp5Yah.Dp1Rhr Dp5Yah	10	Akt2 Cab39l Chuk Fzd4 Fzd7 Prr5 Rps6ka3 Rps6kb2 Sgk1 Tbc1d7	mTOR_signaling_pathway
Renin_secretion	Kegg:Pathway	Downregulated	2	Dp5Yah.Dp1Rhr Dp5Yah	5	Ace Agt Aqp1 Calml4 Plcb4	Renin_secretion
ErbB_signaling_pathway	Kegg:Pathway	Downregulated	2	Dp5Yah.Dp1Rhr Dp5Yah	3	Akt2 Cdkn1a Rps6kb2	ErbB_signaling_pathway
