# Supplementary material for: Multi-influential genetic interactions alter behaviour and cognition through six main biological cascades in Down syndrome mouse models
Source: Hum Mol Genet. 2021 Mar 9;30(9):771–88. doi: 10.1093/hmg/ddab012 (PMC8161522; doi:10.1093/hmg/ddab012)
Supplement: S6_table_ddab012 [file s6_table_ddab012.xlsx]

## Sheet: Sheet1
Min Networks	RHOA	DYRK1A	GSK3B	NPAS4	SNARE	NPY
%network nodes/% seeds	75,2/68,5	42,3/69,4	67/61,4	4,7/18,1	39,86 /60	43,9/67,4
