# Supplementary material for: Multi-influential genetic interactions alter behaviour and cognition through six main biological cascades in Down syndrome mouse models
Source: Hum Mol Genet. 2021 Mar 9;30(9):771–88. doi: 10.1093/hmg/ddab012 (PMC8161522; doi:10.1093/hmg/ddab012)
Supplement: S7_table_ddab012 [file s7_table_ddab012.xlsx]

## Sheet: Sheet1
PackageName	R citation
affy	Gautier, L., Cope, L., Bolstad, B. M., and Irizarry, R. A. 2004. affy---analysis of Affymetrix GeneChip data at the probe level. Bioinformatics 20, 3 (Feb. 2004), 307-315.
apeglm	Zhu, A., Ibrahim, J.G., Love, M.I. Heavy-tailed prior distributions for sequence count data: removing the noise and preserving large differences Bioinformatics (2018)
biomaRt	Mapping identifiers for the integration of genomic datasets with the R/Bioconductor package biomaRt. Steffen Durinck, Paul T. Spellman, Ewan Birney and Wolfgang Huber, Nature Protocols 4, 1184-1191 (2009).
calibrate	Jan Graffelman (2019). calibrate: Calibration of Scatterplot and Biplot Axes. R package version 1.7.5. https://CRAN.R-project.org/package=calibrate
caret	Max Kuhn (2020). caret: Classification and Regression Training. R package version 6.0-86. https://CRAN.R-project.org/package=caret
cowplot	Claus O. Wilke (2019). cowplot: Streamlined Plot Theme and Plot Annotations for 'ggplot2'. R package version 1.0.0. https://CRAN.R-project.org/package=cowplot
data.table	Matt Dowle and Arun Srinivasan (2019). data.table: Extension of `data.frame`. R package version 1.12.8. https://CRAN.R-project.org/package=data.table
DESeq2	Love, M.I., Huber, W., Anders, S. Moderated estimation of fold change and dispersion for RNA-seq data with DESeq2 Genome Biology 15(12):550 (2014)
dplyr	Hadley Wickham, Romain François, Lionel Henry and Kirill Müller (2020). dplyr: A Grammar of Data Manipulation. R package version 0.8.5. https://CRAN.R-project.org/package=dplyr
fcros	Doulaye Dembele (2019). fcros: A Method to Search for Differentially Expressed Genes and to Detect Recurrent Chromosomal Copy Number Aberrations. R package version 1.6.1. https://CRAN.R-project.org/package=fcros
ff	Daniel Adler, Christian Gläser, Oleg Nenadic, Jens Oehlschlägel and Walter Zucchini (2018). ff: Memory-Efficient Storage of Large Data on Disk and Fast Access Functions. R package version 2.2-14. https://CRAN.R-project.org/package=ff
flextable	David Gohel (2020). flextable: Functions for Tabular Reporting. R package version 0.5.9. https://CRAN.R-project.org/package=flextable
flextable	David Gohel (2020). flextable: Functions for Tabular Reporting. R package version 0.5.9. https://CRAN.R-project.org/package=flextable
gage	Luo, W., Friedman, M., Shedden K., Hankenson, K. and Woolf, P GAGE: Generally Applicable Gene Set Enrichment for Pathways Analysis. BMC Bioinformatics, 2009, 10:161
gageData	Weijun Luo (2019). gageData: Auxillary data for gage package. R package version 2.24.0.
gdata	Gregory R. Warnes, Ben Bolker, Gregor Gorjanc, Gabor Grothendieck, Ales Korosec, Thomas Lumley, Don MacQueen, Arni Magnusson, Jim Rogers and others (2017). gdata: Various R Programming Tools for Data Manipulation. R package version 2.18.0. https://CRAN.R-project.org/package=gdata
genefilter	R. Gentleman, V. Carey, W. Huber and F. Hahne (2019). genefilter: genefilter: methods for filtering genes from high-throughput experiments. R package version 1.68.0.
GenomicRanges	Lawrence M, Huber W, Pag\`es H, Aboyoun P, Carlson M, et al. (2013) Software for Computing and Annotating Genomic Ranges. PLoS Comput Biol 9(8): e1003118. doi:10.1371/journal.pcbi.1003118
ggfortify	Yuan Tang, Masaaki Horikoshi, and Wenxuan Li. "ggfortify: Unified Interface to Visualize Statistical Result of Popular R Packages." The R Journal 8.2 (2016): 478-489.
ggplot2	H. Wickham. ggplot2: Elegant Graphics for Data Analysis. Springer-Verlag New York, 2016.
ggpubr	Alboukadel Kassambara (2020). ggpubr: 'ggplot2' Based Publication Ready Plots. R package version 0.2.5. https://CRAN.R-project.org/package=ggpubr
ggrepel	Kamil Slowikowski (2020). ggrepel: Automatically Position Non-Overlapping Text Labels with 'ggplot2'. R package version 0.8.2. https://CRAN.R-project.org/package=ggrepel
GO.db	Marc Carlson (2019). GO.db: A set of annotation maps describing the entire Gene Ontology. R package version 3.10.0.
gplots	Gregory R. Warnes, Ben Bolker, Lodewijk Bonebakker, Robert Gentleman, Wolfgang Huber, Andy Liaw, Thomas Lumley, Martin Maechler, Arni Magnusson, Steffen Moeller, Marc Schwartz and Bill Venables (2020). gplots: Various R Programming Tools for Plotting Data. R package version 3.0.3. https://CRAN.R-project.org/package=gplots
grDevices	R Core Team (2019). R: A language and environment for statistical computing. R Foundation for Statistical Computing, Vienna, Austria. URL https://www.R-project.org/.
grid	R Core Team (2019). R: A language and environment for statistical computing. R Foundation for Statistical Computing, Vienna, Austria. URL https://www.R-project.org/.
gridBase	Paul Murrell (2014). gridBase: Integration of base and grid graphics. R package version 0.4-7. https://CRAN.R-project.org/package=gridBase
gridExtra	Baptiste Auguie (2017). gridExtra: Miscellaneous Functions for "Grid" Graphics. R package version 2.3. https://CRAN.R-project.org/package=gridExtra
gridGraphics	Paul Murrell and Zhijian Wen (2020). gridGraphics: Redraw Base Graphics Using 'grid' Graphics. R package version 0.5-0. https://CRAN.R-project.org/package=gridGraphics
gtable	Hadley Wickham and Thomas Lin Pedersen (2019). gtable: Arrange 'Grobs' in Tables. R package version 0.3.0. https://CRAN.R-project.org/package=gtable
gtools	Gregory R. Warnes, Ben Bolker and Thomas Lumley (2018). gtools: Various R Programming Tools. R package version 3.8.1. https://CRAN.R-project.org/package=gtools
hexbin	Dan Carr, ported by Nicholas Lewin-Koh, Martin Maechler and contains copies of lattice functions written by Deepayan Sarkar (2020). hexbin: Hexagonal Binning Routines. R package version 1.28.1. https://CRAN.R-project.org/package=hexbin
lattice	Sarkar, Deepayan (2008) Lattice: Multivariate Data Visualization with R. Springer, New York. ISBN 978-0-387-75968-5
limma	Ritchie, M.E., Phipson, B., Wu, D., Hu, Y., Law, C.W., Shi, W., and Smyth, G.K. (2015). limma powers differential expression analyses for RNA-sequencing and microarray studies. Nucleic Acids Research 43(7), e47.
mygene	Adam Mark, Ryan Thompson, Cyrus Afrasiabi and Chunlei Wu (2019). mygene: Access MyGene.Info_ services. R package version 1.22.0.
nlme	Pinheiro J, Bates D, DebRoy S, Sarkar D, R Core Team (2020). _nlme: Linear and Nonlinear Mixed Effects Models_. R package version 3.1-145, <URL: https://CRAN.R-project.org/package=nlme>.
oligo	Carvalho B. S., and Irizarry, R. A. 2010. A Framework for Oligonucleotide Microarray Preprocessing. Bioinformatics.
OpenMx	Michael C. Neale, Michael D. Hunter, Joshua N. Pritikin, Mahsa Zahery, Timothy R. Brick Robert M. Kirkpatrick, Ryne Estabrook, Timothy C. Bates, Hermine H. Maes, Steven M. Boker. (2016). OpenMx 2.0: Extended structural equation and statistical modeling. Psychometrika, 81(2), 535-549. doi:10.1007/s11336-014-9435-8
openxlsx	Philipp Schauberger and Alexander Walker (2019). openxlsx: Read, Write and Edit xlsx Files. R package version 4.1.4. https://CRAN.R-project.org/package=openxlsx
pd.hugene.1.0.st.v1	Carvalho B (2015). pd.hugene.1.0.st.v1: Platform Design Info for Affymetrix HuGene-1_0-st-v1. R package version 3.14.1.
pd.mogene.1.0.st.v1	Benilton Carvalho (2015). pd.mogene.1.0.st.v1: Platform Design Info for Affymetrix MoGene-1_0-st-v1. R package version 3.14.1.
plotly	Carson Sievert (2018) plotly for R. https://plotly-r.com
plotrix	Lemon, J. (2006) Plotrix: a package in the red light district of R. R-News, 6(4): 8-12.
PoiClaClu	Daniela Witten (2019). PoiClaClu: Classification and Clustering of Sequencing Data Based on a Poisson Model. R package version 1.0.2.1. https://CRAN.R-project.org/package=PoiClaClu
psych	Revelle, W. (2019) psych: Procedures for Personality and Psychological Research, Northwestern University, Evanston, Illinois, USA, https://CRAN.R-project.org/package=psych Version = 1.9.12.
quack	https://github.com/lagelab/quack
RColorBrewer	Erich Neuwirth (2014). RColorBrewer: ColorBrewer Palettes. R package version 1.1-2. https://CRAN.R-project.org/package=RColorBrewer
readxl	Hadley Wickham and Jennifer Bryan (2019). readxl: Read Excel Files. R package version 1.3.1. https://CRAN.R-project.org/package=readxl
reshape2	Hadley Wickham (2007). Reshaping Data with the reshape Package. Journal of Statistical Software, 21(12), 1-20. URL http://www.jstatsoft.org/v21/i12/.
rgl	Daniel Adler, Duncan Murdoch and others (2020). rgl: 3D Visualization Using OpenGL. R package version 0.100.50. https://CRAN.R-project.org/package=rgl
rgl	Daniel Adler, Duncan Murdoch and others (2020). rgl: 3D Visualization Using OpenGL. R package version 0.100.50. https://CRAN.R-project.org/package=rgl
ropls	Thevenot, E.A., Roux, A., Xu, Y., Ezan, E., Junot, C. 2015. Analysis of the human adult urinary metabolome variations with age, body mass index and gender by implementing a comprehensive workflow for univariate and OPLS statistical analyses. Journal of Proteome Research. 14: 3322-3335.
Rtsne	L.J.P. van der Maaten and G.E. Hinton. Visualizing High-Dimensional Data Using t-SNE. Journal of Machine Learning Research 9(Nov):2579-2605, 2008.
scater	McCarthy DJ, Campbell KR, Lun ATL, Willis QF (2017). “Scater: pre-processing, quality control, normalisation and visualisation of single-cell RNA-seq data in R.” _Bioinformatics_, *33*, 1179-1186. doi: 10.1093/bioinformatics/btw777 (URL: https://doi.org/10.1093/bioinformatics/btw777).
scatterplot3d	Ligges, U. and Mächler, M. (2003). Scatterplot3d - an R Package for Visualizing Multivariate Data. Journal of Statistical Software 8(11), 1-20.
SIMLR	Daniele Ramazzotti, Bo Wang and Luca De Sano (2019). SIMLR: Single-cell Interpretation via Multi-kernel LeaRning (SIMLR). R package version 1.12.0. https://github.com/BatzoglouLabSU/SIMLR
stringr	Hadley Wickham (2019). stringr: Simple, Consistent Wrappers for Common String Operations. R package version 1.4.0. https://CRAN.R-project.org/package=stringr
tidyr	Hadley Wickham and Lionel Henry (2020). tidyr: Tidy Messy Data. R package version 1.0.2. https://CRAN.R-project.org/package=tidyr
tsne	Justin Donaldson (2016). tsne: T-Distributed Stochastic Neighbor Embedding for R (t-SNE). R package version 0.1-3. https://CRAN.R-project.org/package=tsne
VennDiagram	Hanbo Chen (2018). VennDiagram: Generate High-Resolution Venn and Euler Plots. R package version 1.6.20. https://CRAN.R-project.org/package=VennDiagram
Vennerable	https://github.com/js229/Vennerable
vsn	Wolfgang Huber, Anja von Heydebreck, Holger Sueltmann, Annemarie Poustka and Martin Vingron. Variance Stabilization Applied to Microarray Data Calibration and to the Quantification of Differential Expression. Bioinformatics 18, S96-S104 (2002).
xlsx	Adrian Dragulescu and Cole Arendt (2020). xlsx: Read, Write, Format Excel 2007 and Excel 97/2000/XP/2003 Files. R package version 0.6.3. https://CRAN.R-project.org/package=xlsx
